# Supplementary material for: Incompatible pollen abortion and late-acting self-incompatibility in Schima superba
Source: Sci Rep. 2022 Sep 16;12:15598. doi: 10.1038/s41598-022-19946-3 (PMC9481619; doi:10.1038/s41598-022-19946-3)
Supplement: Supplementary file 2 — Supplementary Tables. [file 41598_2022_19946_MOESM2_ESM.xlsx]

## Sheet: Supplementary Table S1
Supplementary Table S1. categorization and abundance of reads
Sample	Summary of sequencing reads after filtering					Quality metrics of transcripts			Quality metrics of Unigenes
	Total Raw Reads	Total Clean Reads	Total Clean Bases (Gb)	Q30 (%)	GC (%)	Total Number	Total Length	Mean Length	Total Number	Total Length	Mean Length
S48h_1	102787560	99811150	14.97	94.22	45.2	316653	270620712	855	203767	136429536	670
S48h_2	97814354	94913878	14.24	94.07	45.25
S48h_3	93256142	90408410	13.56	93.89	45.33
O48h_1	93216398	90394654	13.56	93.99	45.42
O48h_2	106095302	102969732	15.45	94.14	45.35
O48h_3	93536900	90511382	13.58	92.86	45.28

## Sheet: Supplementary Table S2
Supplementary Table S2. DEGs in SP vs OP.
gene_id	S48h_readcount	O48h_readcount	log2FoldChange	pval	padj	significant
c0_g1	0	0	NA	NA	NA	NA
c10_g1	0.96782	1.61074	-0.73491	0.83803	1	FALSE
c1000_g1	0.602513	1.03272	-0.77738	0.98153	1	FALSE
c100000_g1	14.6439	16.1005	-0.1368	0.90104	1	FALSE
c100001_g1	932.942	1217.16	-0.38366	0.46581	1	FALSE
c100002_g1	7.97102	17.1432	-1.1048	0.48883	1	FALSE
c100003_g1	11.0761	19.8857	-0.84428	0.40627	1	FALSE
c100004_g1	4.22784	6.00554	-0.50637	0.68851	1	FALSE
c100005_g1	20.6451	29.4419	-0.51207	0.45175	1	FALSE
c100005_g2	16.5417	37.5134	-1.1813	0.084383	1	FALSE
c100006_g1	2.24635	2.01562	0.15636	1	1	FALSE
c100006_g2	4.36389	5.60074	-0.36	0.81968	1	FALSE
c100007_g1	33.5469	33.0532	0.021391	0.9876	1	FALSE
c100008_g1	0.958368	0.347011	1.4656	0.82975	1	FALSE
c100008_g2	2.8569	0	Inf	0.24811	1	FALSE
c100008_g3	5.18621	2.01571	1.3634	0.35561	1	FALSE
c100008_g4	17.348	9.07908	0.93415	0.25478	1	FALSE
c100008_g5	4.13543	6.92359	-0.74348	0.72992	1	FALSE
c100008_g6	0	0	NA	NA	NA	NA
c100009_g1	3.31462	15.3321	-2.2096	0.019287	0.9057	TRUE
c100009_g2	9.20229	16.2998	-0.82479	0.34541	1	FALSE
c100011_g1	6.43638	11.0947	-0.78555	0.41643	1	FALSE
c100011_g2	397.727	696.088	-0.80749	0.11632	1	FALSE
c100011_g3	81.5638	160.226	-0.97411	0.075714	1	FALSE
c100012_g1	2.6204	3.08992	-0.23778	0.96537	1	FALSE
c100013_g1	11.9981	48.457	-2.0139	0.4148	1	FALSE
c100014_g1	3.17706	14.6466	-2.2048	0.024661	0.99407	TRUE
c100015_g1	1.99969	3.32908	-0.73534	0.67531	1	FALSE
c100015_g2	2.26384	2.01571	0.16749	1	1	FALSE
c100016_g1	10.582	6.0803	0.79939	0.40976	1	FALSE
c100016_g2	2.2551	4.29561	-0.92967	0.5462	1	FALSE
c100016_g3	77.839	80.2136	-0.043354	0.92122	1	FALSE
c100017_g1	352.537	206.805	0.7695	0.14534	1	FALSE
c100017_g2	1.91744	0	Inf	0.25547	1	FALSE
c100018_g1	61.2382	30.863	0.98855	0.10844	1	FALSE
c100019_g1	8.91852	5.54386	0.68591	0.6428	1	FALSE
c10002_g1	0	0.347011	#NAME?	0.99421	1	FALSE
c100020_g1	21.4027	23.6426	-0.1436	0.82989	1	FALSE
c100021_g1	10.7828	15.1497	-0.49056	0.62178	1	FALSE
c100022_g1	0	4.33684	#NAME?	0.063255	1	FALSE
c100022_g2	0	0.660843	#NAME?	0.75612	1	FALSE
c100023_g1	33.7988	61.8079	-0.87082	0.14865	1	FALSE
c100024_g1	7.50456	11.8622	-0.66054	0.50277	1	FALSE
c100025_g1	0.995472	0	Inf	0.58506	1	FALSE
c100025_g2	11.1663	8.08761	0.46536	0.6164	1	FALSE
c100025_g3	0.319456	1.67701	-2.3922	0.51328	1	FALSE
c100025_g4	2.82996	2.71804	0.058211	1	1	FALSE
c100026_g1	9.67016	3.40375	1.5064	0.1611	1	FALSE
c100026_g2	0	1.33832	#NAME?	0.41705	1	FALSE
c100026_g3	30.4798	27.783	0.13365	0.85353	1	FALSE
c100026_g4	1.57033	0.67739	1.213	0.72919	1	FALSE
c100026_g5	4.77505	2.34617	1.0252	0.48775	1	FALSE
c100026_g6	0.602513	0	Inf	0.78626	1	FALSE
c100026_g7	2.2005	0.669159	1.7174	0.51554	1	FALSE
c100026_g8	9.14115	3.45348	1.4043	0.27481	1	FALSE
c100027_g1	4.54659	4.05636	0.1646	0.96613	1	FALSE
c100027_g2	46.2539	206.617	-2.1593	0.0074693	0.57727	TRUE
c100027_g3	25.9596	4.77525	2.4426	0.33042	1	FALSE
c100028_g1	28.6408	21.8617	0.38967	0.7455	1	FALSE
c100029_g1	3.51402	25.0872	-2.8358	0.05283	1	FALSE
c100029_g2	0	0	NA	NA	NA	NA
c100030_g1	4.48325	7.2291	-0.68927	0.66212	1	FALSE
c100030_g2	6.12708	4.47788	0.45239	0.71418	1	FALSE
c100030_g3	281.131	226.731	0.31026	0.57074	1	FALSE
c100030_g4	4.22714	9.97085	-1.238	0.22301	1	FALSE
c100031_g1	2.86636	52.1742	-4.186	0.0096737	0.65929	TRUE
c100032_g1	100.728	269.496	-1.4198	0.11057	1	FALSE
c100033_g1	11.1401	4.40329	1.3391	0.18834	1	FALSE
c100034_g1	27.8055	5.93112	2.229	0.041475	1	TRUE
c100035_g1	21.3939	40.671	-0.9268	0.17849	1	FALSE
c100036_g1	28.6467	47.8152	-0.7391	0.23356	1	FALSE
c100037_g1	86.4635	115.498	-0.4177	0.45098	1	FALSE
c100037_g2	136.267	104.092	0.38858	0.48476	1	FALSE
c100038_g1	8.20903	8.75685	-0.093201	0.94565	1	FALSE
c100039_g1	5.12216	2.75114	0.89672	0.51104	1	FALSE
c100039_g2	0.949621	1.04103	-0.13259	1	1	FALSE
c10004_g1	0	0	NA	NA	NA	NA
c100040_g1	78.213	85.0406	-0.12074	0.85525	1	FALSE
c100040_g2	1.30548	1.30514	0.00037306	1	1	FALSE
c100041_g1	52.3599	37.8866	0.46678	0.44502	1	FALSE
c100042_g1	13.5313	9.44256	0.51905	0.55585	1	FALSE
c100043_g1	92.4609	41.0993	1.1697	0.043718	1	FALSE
c100043_g2	1.89924	0.966444	0.97467	0.76544	1	FALSE
c100044_g1	1027.7	790.378	0.3788	0.45797	1	FALSE
c100044_g2	25.2026	12.8288	0.97419	0.21259	1	FALSE
c100044_g3	33.8197	24.718	0.4523	0.47723	1	FALSE
c100045_g1	13.0365	10.8719	0.26195	0.7504	1	FALSE
c100045_g2	659.664	513.274	0.362	0.50608	1	FALSE
c100045_g3	2799.12	4582.89	-0.71129	0.36033	1	FALSE
c100045_g4	63.0568	55.4051	0.18663	0.77815	1	FALSE
c100046_g1	416.702	471.875	-0.17939	0.73481	1	FALSE
c100047_g1	0.301256	7.46843	-4.6317	0.027661	1	TRUE
c100047_g2	8.54658	22.1329	-1.3728	0.31968	1	FALSE
c100047_g3	9.64251	104.96	-3.4443	6.6889e-06	0.0053748	TRUE
c100048_g1	49.6608	27.2865	0.86392	0.17013	1	FALSE
c100049_g1	1.59798	4.04805	-1.341	0.43262	1	FALSE
c100049_g2	0.602513	1.62729	-1.4334	0.68863	1	FALSE
c100049_g3	2.42825	5.79125	-1.254	0.39846	1	FALSE
c10005_g1	0	0	NA	NA	NA	NA
c10005_g2	0	0	NA	NA	NA	NA
c100050_g1	26.8355	18.3724	0.54661	0.45457	1	FALSE
c100051_g1	270.349	307.042	-0.18361	0.7219	1	FALSE
c100052_g1	795.088	735.526	0.11234	0.85541	1	FALSE
c100053_g1	9.04733	3.57672	1.3389	0.24201	1	FALSE
c100053_g2	1.54268	1.71842	-0.15565	1	1	FALSE
c100053_g3	0	0.347011	#NAME?	0.99421	1	FALSE
c100054_g1	4.09974	5.82443	-0.50658	0.74975	1	FALSE
c100055_g1	21.4732	16.026	0.42212	0.58022	1	FALSE
c100056_g1	16.8821	12.0706	0.484	0.7085	1	FALSE
c100057_g1	5.79747	7.66601	-0.40305	0.72426	1	FALSE
c100057_g2	211.756	175.218	0.27325	0.60443	1	FALSE
c100058_g1	10.8556	9.12041	0.25127	0.79319	1	FALSE
c100059_g1	0	16.8929	#NAME?	0.0034319	0.37621	TRUE
c100059_g2	4.43598	14.1254	-1.671	0.23291	1	FALSE
c10006_g1	0.648364	0	Inf	0.77727	1	FALSE
c100060_g1	111.452	141.483	-0.34421	0.52426	1	FALSE
c100060_g2	15.1387	15.7954	-0.061258	0.96676	1	FALSE
c100061_g1	19.8818	19.4465	0.031937	0.96248	1	FALSE
c100062_g1	869.366	1149.04	-0.40239	0.45593	1	FALSE
c100062_g2	947.201	1036.01	-0.12929	0.80518	1	FALSE
c100062_g3	0	1.32169	#NAME?	0.41939	1	FALSE
c100063_g1	0.940168	6.0887	-2.6951	0.095081	1	FALSE
c100063_g2	24.3382	47.4994	-0.96469	0.12686	1	FALSE
c100064_g1	131.698	158.452	-0.26682	0.61992	1	FALSE
c100065_g1	30.4878	17.3648	0.81207	0.25475	1	FALSE
c100066_g1	13.2359	28.3018	-1.0964	0.13344	1	FALSE
c100067_g1	1037.44	1279.16	-0.30216	0.55815	1	FALSE
c100068_g1	10.6941	6.95544	0.6206	0.64667	1	FALSE
c100069_g1	0	0	NA	NA	NA	NA
c100069_g2	7.72436	4.38666	0.81629	0.47138	1	FALSE
c100070_g1	941.04	978.064	-0.055674	0.90645	1	FALSE
c100070_g2	2.3286	2.63514	-0.17842	0.96712	1	FALSE
c100071_g1	3.26877	0.685706	2.2531	0.29366	1	FALSE
c100072_g1	0	0	NA	NA	NA	NA
c100072_g2	5.1855	1.6356	1.6647	0.28311	1	FALSE
c100073_g1	5.69702	3.98177	0.5168	0.70357	1	FALSE
c100074_g1	27.3893	44.8749	-0.7123	0.27845	1	FALSE
c100075_g1	1.30548	3.3043	-1.3398	0.47015	1	FALSE
c100075_g2	22.7686	23.8249	-0.065429	0.95083	1	FALSE
c100075_g3	9.6782	3.09815	1.6433	0.12883	1	FALSE
c100076_g1	23.6301	8.97114	1.3973	0.076474	1	FALSE
c100077_g1	220.87	66.8994	1.7231	0.0019312	0.27006	FALSE
c100078_g1	52.5832	71.0173	-0.43357	0.4398	1	FALSE
c100078_g2	9.3318	21.6266	-1.2126	0.1171	1	FALSE
c100079_g1	7.96016	20.2552	-1.3474	0.14713	1	FALSE
c100079_g2	11.4116	22.279	-0.96518	0.35296	1	FALSE
c10008_g1	1.73554	0	Inf	0.45036	1	FALSE
c100080_g1	0	3.81712	#NAME?	0.306	1	FALSE
c100080_g2	0.347108	31.578	-6.5074	0.16543	1	FALSE
c100081_g1	30.6398	26.4765	0.21069	0.75473	1	FALSE
c100082_g1	7.45076	4.98946	0.5785	0.63708	1	FALSE
c100082_g2	0	0	NA	NA	NA	NA
c100083_g1	89.7104	74.4782	0.26846	0.68623	1	FALSE
c100084_g1	12.3459	2.71796	2.1834	0.037843	1	TRUE
c100084_g2	0	0	NA	NA	NA	NA
c100085_g1	10.7471	4.75853	1.1754	0.34427	1	FALSE
c100086_g1	5.57846	14.6465	-1.3926	0.11367	1	FALSE
c100087_g1	72.0952	76.1128	-0.078236	0.90137	1	FALSE
c100088_g1	8.58157	3.32908	1.3661	0.22429	1	FALSE
c100089_g1	144.187	197.817	-0.45623	0.40563	1	FALSE
c10009_g1	0.638912	0.347011	0.88064	1	1	FALSE
c100090_g1	12.8283	26.1448	-1.0272	0.23162	1	FALSE
c100091_g1	1298.54	991.801	0.38877	0.43532	1	FALSE
c100092_g1	5.33101	2.95729	0.85013	0.53822	1	FALSE
c100092_g2	3.82543	3.00701	0.34729	0.86842	1	FALSE
c100092_g3	2.21799	9.73144	-2.1334	0.066479	1	FALSE
c100093_g1	406.899	452.043	-0.15179	0.80768	1	FALSE
c100094_g1	14.1709	15.3904	-0.1191	0.90094	1	FALSE
c100095_g1	4.20894	6.40236	-0.60515	0.63084	1	FALSE
c100095_g2	8.10787	14.7046	-0.85887	0.31147	1	FALSE
c100096_g1	27.4154	33.317	-0.28127	0.7158	1	FALSE
c100097_g1	394.951	722.877	-0.87208	0.091509	1	FALSE
c100098_g1	18.179	4.34516	2.0648	0.022487	0.96255	TRUE
c100098_g2	48.6617	31.6149	0.62218	0.3134	1	FALSE
c100099_g1	6.52004	2.32131	1.4899	0.26735	1	FALSE
c10010_g1	6.18168	6.08022	0.023877	1	1	FALSE
c100100_g1	6.33593	4.06442	0.64051	0.59275	1	FALSE
c100101_g1	22.2524	7.92321	1.4898	0.2621	1	FALSE
c100102_g1	88.057	86.6462	0.0233	0.95501	1	FALSE
c100103_g1	19.9756	17.6382	0.17954	0.78934	1	FALSE
c100104_g1	11.1575	8.38472	0.41218	0.66254	1	FALSE
c100105_g1	0.319456	1.64383	-2.3634	0.51589	1	FALSE
c100106_g1	3.47832	7.28599	-1.0667	0.36993	1	FALSE
c100107_g1	0	7.28723	#NAME?	0.22833	1	FALSE
c100107_g2	23.8003	18.4968	0.36371	0.59973	1	FALSE
c100108_g1	11.5156	2.76777	2.0568	0.11745	1	FALSE
c100109_g1	22.7371	3.02356	2.9107	0.044701	1	TRUE
c100109_g2	0	0	NA	NA	NA	NA
c100110_g1	1148.78	1196.19	-0.05834	0.90855	1	FALSE
c100110_g2	5.87168	3.65122	0.68539	0.62821	1	FALSE
c100110_g3	3.51472	0.694022	2.3404	0.24631	1	FALSE
c100111_g1	1946.03	2614.35	-0.42592	0.40394	1	FALSE
c100111_g2	5.49551	11.3007	-1.0401	0.27407	1	FALSE
c100111_g3	427.398	659.843	-0.62654	0.23028	1	FALSE
c100112_g1	73.3935	99.4954	-0.43898	0.42822	1	FALSE
c100113_g1	1.59798	0.322148	2.3105	0.55199	1	FALSE
c100113_g2	0	0.644296	#NAME?	0.75914	1	FALSE
c100114_g1	28.2108	27.7666	0.022895	0.95187	1	FALSE
c100115_g1	1.04132	3.71767	-1.836	0.30304	1	FALSE
c100115_g2	2.62986	0.685706	1.9393	0.42418	1	FALSE
c100116_g1	27.1825	20.0825	0.43674	0.5336	1	FALSE
c100117_g1	159.851	139.241	0.19914	0.70581	1	FALSE
c100118_g1	6.69179	7.62468	-0.18829	0.89307	1	FALSE
c100118_g2	47.4245	23.9812	0.98373	0.12644	1	FALSE
c100118_g3	14.133	17.0256	-0.26864	0.77455	1	FALSE
c100118_g4	11.2849	16.629	-0.5593	0.48165	1	FALSE
c100119_g1	0	0	NA	NA	NA	NA
c100119_g2	1.33313	2.74282	-1.0408	0.63228	1	FALSE
c100119_g3	6.64593	12.0694	-0.86081	0.36924	1	FALSE
c100119_g4	1.24142	0	Inf	0.45325	1	FALSE
c100119_g5	0.347108	3.97337	-3.5169	0.10244	1	FALSE
c100120_g1	16.6269	15.7287	0.080123	0.97101	1	FALSE
c100121_g1	2.5658	2.03225	0.33633	0.92566	1	FALSE
c100122_g1	6.70858	4.2872	0.64597	0.79077	1	FALSE
c100123_g1	17.2388	19.1077	-0.1485	0.87324	1	FALSE
c100124_g1	14.4816	12.2519	0.24122	0.77291	1	FALSE
c100125_g1	127.965	54.1588	1.2405	0.030013	1	FALSE
c100126_g1	111.675	82.5306	0.43631	0.42242	1	FALSE
c100126_g2	261.715	287.376	-0.13495	0.79577	1	FALSE
c100127_g1	1572.09	1809.59	-0.20298	0.66705	1	FALSE
c100128_g1	7.4587	11.367	-0.60786	0.55363	1	FALSE
c100128_g2	579.092	475.397	0.28466	0.57948	1	FALSE
c100129_g1	524.344	370.247	0.50202	0.33567	1	FALSE
c100130_g1	89.7852	76.4304	0.23233	0.67719	1	FALSE
c100131_g1	6.47419	9.04565	-0.48252	0.64158	1	FALSE
c100132_g1	6.47349	9.01272	-0.47742	0.64168	1	FALSE
c100133_g1	1283.01	6284.33	-2.2922	0.051883	1	FALSE
c100134_g1	2.2369	4.97291	-1.1526	0.4274	1	FALSE
c100135_g1	146.007	108.651	0.42634	0.42827	1	FALSE
c100136_g1	13.2293	15.068	-0.18775	0.83161	1	FALSE
c100136_g2	215.831	342.138	-0.66467	0.20234	1	FALSE
c100137_g1	6.9297	6.07207	0.1906	0.87566	1	FALSE
c100137_g2	21.6114	19.4147	0.15465	0.81313	1	FALSE
c100138_g1	6.48294	5.71674	0.18145	0.92567	1	FALSE
c100139_g1	47.0421	82.9823	-0.81885	0.15737	1	FALSE
c100140_g1	2.20924	2.27158	-0.040144	1	1	FALSE
c100140_g2	2.2187	0	Inf	0.19487	1	FALSE
c100140_g3	23.3731	9.0375	1.3709	0.072672	1	FALSE
c100140_g4	0.301256	1.00785	-1.7422	0.79839	1	FALSE
c100141_g1	4.79184	13.4588	-1.4899	0.55937	1	FALSE
c100142_g1	6.93915	8.30207	-0.25871	0.84205	1	FALSE
c100143_g1	2.59346	0	Inf	0.14495	1	FALSE
c100144_g1	19.101	7.7075	1.3093	0.11451	1	FALSE
c100145_g1	28.0996	27.7914	0.015909	0.97184	1	FALSE
c100146_g1	5.90657	1.03272	2.5159	0.093204	1	FALSE
c100146_g2	14.6069	6.33626	1.2049	0.32347	1	FALSE
c100146_g3	0	0	NA	NA	NA	NA
c100147_g1	22.398	20.6115	0.11992	0.86759	1	FALSE
c100148_g1	323.281	272.666	0.24565	0.63758	1	FALSE
c100149_g1	10.0901	3.62645	1.4763	0.17735	1	FALSE
c100149_g2	34.4835	28.7898	0.26035	0.6926	1	FALSE
c10015_g1	0	0	NA	NA	NA	NA
c100150_g1	0.319456	0	Inf	1	1	FALSE
c100150_g2	0.638912	1.34655	-1.0756	0.82136	1	FALSE
c100150_g3	1.57033	2.29644	-0.54833	0.85672	1	FALSE
c100150_g4	0.319456	1.71019	-2.4205	0.51072	1	FALSE
c100150_g5	1.87159	3.36234	-0.8452	0.6767	1	FALSE
c100150_g6	8438.72	8209.92	0.039657	0.94005	1	FALSE
c100151_g1	83.1879	88.7551	-0.093456	0.87267	1	FALSE
c100152_g1	138.051	90.4115	0.61062	0.26359	1	FALSE
c100152_g2	0	0	NA	NA	NA	NA
c100153_g1	19.5849	8.1375	1.2671	0.11418	1	FALSE
c100154_g1	287.606	218.95	0.39349	0.46101	1	FALSE
c100155_g1	6.68304	5.37805	0.31342	0.80506	1	FALSE
c100155_g2	3.98118	7.99656	-1.0062	0.34749	1	FALSE
c100156_g1	7.3678	4.67562	0.65608	0.57596	1	FALSE
c100157_g1	28.0537	18.7442	0.58175	0.40098	1	FALSE
c100158_g1	350.148	332.713	0.073688	0.89774	1	FALSE
c100158_g2	800.73	629.004	0.34825	0.49598	1	FALSE
c100158_g3	0.347108	0	Inf	1	1	FALSE
c100159_g1	6.31703	8.3764	-0.40709	0.78251	1	FALSE
c100160_g1	15.9655	13.7296	0.21767	0.85615	1	FALSE
c100160_g2	0.347108	0	Inf	1	1	FALSE
c100161_g1	6.49168	6.99676	-0.10809	0.94943	1	FALSE
c100162_g1	0.940168	1.0244	-0.12379	1	1	FALSE
c100162_g2	16.1037	12.1437	0.40718	0.67708	1	FALSE
c100163_g1	14.3608	5.7002	1.3331	0.13966	1	FALSE
c100163_g2	0.666564	0.660843	0.012437	1	1	FALSE
c100163_g3	0.347108	0.347011	0.00040355	1	1	FALSE
c100164_g1	43.6982	32.4171	0.43082	0.49908	1	FALSE
c100164_g2	0.347108	0.338695	0.035399	1	1	FALSE
c100164_g3	0	0.660843	#NAME?	0.75612	1	FALSE
c100164_g4	95.8112	97.183	-0.020509	0.98122	1	FALSE
c100165_g1	981.34	1100	-0.16468	0.7593	1	FALSE
c100166_g1	71.2998	69.6083	0.034641	0.95474	1	FALSE
c100167_g1	19.9568	17.3645	0.20074	0.81499	1	FALSE
c100167_g2	1.92619	0.98299	0.9705	0.76387	1	FALSE
c100168_g1	196.611	181.9	0.11219	0.81145	1	FALSE
c100169_g1	51.5282	49.6655	0.053117	0.9444	1	FALSE
c10017_g1	0	2.77609	#NAME?	0.35247	1	FALSE
c100170_g1	5.08435	5.36142	-0.076551	1	1	FALSE
c100171_g1	10.0813	9.91405	0.024138	1	1	FALSE
c100172_g1	40.7313	35.5154	0.1977	0.74537	1	FALSE
c100172_g2	229.375	298.915	-0.38203	0.46329	1	FALSE
c100172_g3	12.3888	16.5223	-0.41538	0.63776	1	FALSE
c100173_g1	0.96782	0.338695	1.5148	0.82967	1	FALSE
c100173_g2	55.8642	47.5777	0.23164	0.70952	1	FALSE
c100174_g1	180.793	90.3254	1.0011	0.1599	1	FALSE
c100175_g1	6.32648	2.3959	1.4008	0.26946	1	FALSE
c100176_g1	12.6827	8.39321	0.59557	0.50172	1	FALSE
c100177_g1	5.55081	1.00785	2.4614	0.12585	1	FALSE
c100178_g1	11.541	9.83929	0.23015	0.80494	1	FALSE
c100179_g1	7.21355	6.02234	0.26039	0.87435	1	FALSE
c100179_g10	1.25962	5.01423	-1.993	0.31098	1	FALSE
c100179_g11	10.7202	23.8816	-1.1556	0.13134	1	FALSE
c100179_g2	16.2448	10.0785	0.6887	0.41725	1	FALSE
c100179_g3	19.9589	10.359	0.94615	0.23384	1	FALSE
c100179_g4	1.64384	0	Inf	0.33234	1	FALSE
c100179_g5	230.311	243.356	-0.079486	0.89177	1	FALSE
c100179_g6	1.63438	2.98215	-0.86761	0.65769	1	FALSE
c100179_g7	7.4042	7.34394	0.011789	1	1	FALSE
c100179_g8	4.84785	11.9367	-1.3	0.17219	1	FALSE
c100179_g9	0	0.966444	#NAME?	0.56882	1	FALSE
c10018_g1	0.602513	0.347011	0.79601	1	1	FALSE
c100180_g1	0	0.694022	#NAME?	0.75027	1	FALSE
c100180_g2	404.388	2501.7	-2.6291	0.07886	1	FALSE
c100181_g1	8.23447	21.5524	-1.3881	0.081135	1	FALSE
c100182_g1	11.6946	6.35255	0.88043	0.34267	1	FALSE
c100182_g2	2.4741	1.96598	0.33166	0.9274	1	FALSE
c100182_g3	0.347108	0	Inf	1	1	FALSE
c100183_g1	0.347108	0.322148	0.10766	1	1	FALSE
c100183_g2	0	0	NA	NA	NA	NA
c100183_g3	11.7063	7.97152	0.55435	0.58065	1	FALSE
c100184_g1	1471.08	478.572	1.6201	0.045933	1	FALSE
c100184_g2	0.319456	0	Inf	1	1	FALSE
c100185_g1	22.0866	15.2005	0.53905	0.45903	1	FALSE
c100186_g1	173.36	200.303	-0.20841	0.7195	1	FALSE
c100186_g2	8.59907	12.7966	-0.57351	0.54114	1	FALSE
c100187_g1	10.2502	11.9614	-0.22272	0.90738	1	FALSE
c100188_g1	1.99094	1.03272	0.94701	0.75985	1	FALSE
c100188_g2	312.32	290.847	0.10276	0.83328	1	FALSE
c100189_g1	5.1673	1.70179	1.6024	0.28197	1	FALSE
c10019_g1	1.36078	1.65215	-0.27991	0.97462	1	FALSE
c100190_g1	8.76498	8.96283	-0.032203	0.99237	1	FALSE
c100191_g1	77.6748	41.2248	0.91394	0.21879	1	FALSE
c100191_g2	6.03538	3.73404	0.69271	0.57495	1	FALSE
c100192_g1	3.18652	17.9507	-2.494	0.0076693	0.58509	TRUE
c100193_g1	5.44091	4.08114	0.41488	0.76224	1	FALSE
c100194_g1	52.6072	43.0655	0.28873	0.63204	1	FALSE
c100195_g1	9.18409	9.14536	0.0060969	1	1	FALSE
c100196_g1	4.47379	2.98207	0.58519	0.72043	1	FALSE
c100196_g2	105.309	44.008	1.2588	0.12479	1	FALSE
c100197_g1	167.215	687.898	-2.0405	0.12127	1	FALSE
c100198_g1	5.04795	37.4649	-2.8918	0.00022786	0.067522	TRUE
c100198_g2	261.221	386.379	-0.56475	0.27723	1	FALSE
c100199_g1	0.638912	1.70188	-1.4134	0.68366	1	FALSE
c1002_g1	0	2.70964	#NAME?	0.1262	1	FALSE
c10020_g1	0	0	NA	NA	NA	NA
c100200_g1	45.871	30.7557	0.57673	0.36356	1	FALSE
c100201_g1	11.4297	14.5315	-0.3464	0.71949	1	FALSE
c100202_g1	10.4539	12.0777	-0.20831	0.85827	1	FALSE
c100203_g1	18.855	12.9364	0.54351	0.49706	1	FALSE
c100204_g1	1.65258	6.92234	-2.0665	0.11329	1	FALSE
c100205_g1	19.7676	39.6466	-1.0041	0.15295	1	FALSE
c100206_g1	1.90799	1.73505	0.13707	1	1	FALSE
c100206_g2	22.7618	11.1362	1.0314	0.1626	1	FALSE
c100207_g1	375.634	406.685	-0.11459	0.83596	1	FALSE
c100207_g2	15.1023	15.7716	-0.062556	1	1	FALSE
c100208_g1	3.16832	19.513	-2.6226	0.004764	0.45376	TRUE
c100209_g1	8.14497	3.7175	1.1316	0.32333	1	FALSE
c100209_g2	5.02975	4.64253	0.11558	0.97592	1	FALSE
c100209_g3	0	0	NA	NA	NA	NA
c100210_g1	16.0841	12.3996	0.37534	0.79628	1	FALSE
c100210_g2	39.6283	39.7043	-0.0027617	0.9995	1	FALSE
c100211_g1	10.9102	11.161	-0.032789	1	1	FALSE
c100211_g2	0	0.338695	#NAME?	0.9942	1	FALSE
c100211_g3	0	0	NA	NA	NA	NA
c100212_g1	1225.9	1281.63	-0.064135	0.8955	1	FALSE
c100213_g1	4.15293	17.5954	-2.083	0.021887	0.95191	TRUE
c100214_g1	118.732	110.698	0.10108	0.86295	1	FALSE
c100215_g1	26.0475	36.414	-0.48335	0.4572	1	FALSE
c100215_g2	28.5491	21.3057	0.42221	0.51625	1	FALSE
c100215_g3	1.64384	3.00693	-0.87122	0.65704	1	FALSE
c100216_g1	22.2147	16.8362	0.39995	0.59143	1	FALSE
c100217_g1	10.1141	8.68209	0.22025	0.8478	1	FALSE
c100218_g1	60.0928	11.1694	2.4276	0.00028849	0.080648	TRUE
c100219_g1	97.0263	135.088	-0.47745	0.69776	1	FALSE
c100219_g2	0	0.338695	#NAME?	0.9942	1	FALSE
c10022_g1	0.921968	0.694022	0.40974	1	1	FALSE
c10022_g2	0.648364	0	Inf	0.77727	1	FALSE
c100220_g1	58.4171	163.558	-1.4853	0.20272	1	FALSE
c100221_g1	196.229	206.32	-0.072342	0.88988	1	FALSE
c100222_g1	10.8447	10.6647	0.024148	1	1	FALSE
c100223_g1	14.4889	17.2082	-0.24815	0.80665	1	FALSE
c100224_g1	417.6	441.179	-0.079244	0.87675	1	FALSE
c100225_g1	2.67571	1.03272	1.3735	0.55615	1	FALSE
c100225_g2	0.648364	0.338695	0.93682	1	1	FALSE
c100225_g3	0.319456	0	Inf	1	1	FALSE
c100225_g4	0	0	NA	NA	NA	NA
c100225_g5	4.17254	7.66601	-0.87755	0.43937	1	FALSE
c100225_g6	0	1.93289	#NAME?	0.39579	1	FALSE
c100226_g1	0.319456	1.33	-2.0577	0.64218	1	FALSE
c100227_g1	1.27782	0.322148	1.9879	0.67901	1	FALSE
c100227_g2	3284.27	2623.96	0.32383	0.52929	1	FALSE
c100227_g3	319.29	238.17	0.42288	0.40165	1	FALSE
c100228_g1	17.7031	17.6864	0.0013617	1	1	FALSE
c100229_g1	183.894	189.315	-0.041909	0.93866	1	FALSE
c10023_g1	0	0	NA	NA	NA	NA
c100230_g1	563.731	409.159	0.46234	0.37287	1	FALSE
c100231_g1	515.887	827.147	-0.68109	0.52591	1	FALSE
c100232_g1	6.52879	7.93144	-0.28077	0.87864	1	FALSE
c100232_g2	7.64211	1.62729	2.2315	0.091807	1	FALSE
c100233_g1	4.22784	8.3518	-0.98217	0.36316	1	FALSE
c100234_g1	5.09451	3.74236	0.44499	0.74957	1	FALSE
c100235_g1	23.481	49.8949	-1.0874	0.11808	1	FALSE
c100235_g2	0	0.347011	#NAME?	0.99421	1	FALSE
c100236_g1	48.5163	49.3599	-0.024869	0.96936	1	FALSE
c100236_g2	43.2848	71.7524	-0.72917	0.27018	1	FALSE
c100236_g3	0	0	NA	NA	NA	NA
c100236_g4	0.903769	0	Inf	0.60264	1	FALSE
c100236_g5	8.64633	6.51845	0.40756	0.68409	1	FALSE
c100236_g6	0	0	NA	NA	NA	NA
c100237_g1	22.0677	24.808	-0.16887	0.83229	1	FALSE
c100238_g1	750.692	584.085	0.36204	0.48204	1	FALSE
c100239_g1	183.287	130.913	0.4855	0.35633	1	FALSE
c100240_g1	30.9273	24.6015	0.33013	0.6443	1	FALSE
c100241_g1	6.39123	6.16312	0.052434	0.98854	1	FALSE
c100242_g1	433.173	383.768	0.17471	0.74198	1	FALSE
c100243_g1	17.8582	19.9595	-0.16049	0.84638	1	FALSE
c100244_g1	71.5038	65.8163	0.11958	0.83728	1	FALSE
c100245_g1	15.2203	5.07236	1.5853	0.082063	1	FALSE
c100245_g2	29.8642	24.8742	0.26377	0.70172	1	FALSE
c100245_g3	9.69711	3.01533	1.6852	0.12939	1	FALSE
c100246_g1	0.301256	0.347011	-0.20399	1	1	FALSE
c100246_g2	0	0	NA	NA	NA	NA
c100246_g3	51.3752	50.611	0.021623	0.95691	1	FALSE
c100246_g4	6.13512	27.7096	-2.1752	0.13209	1	FALSE
c100247_g1	30.3736	22.8585	0.41009	0.54107	1	FALSE
c100248_g1	22.698	21.6681	0.066991	0.9723	1	FALSE
c100248_g2	0	0.347011	#NAME?	0.99421	1	FALSE
c100249_g1	91.2542	48.0054	0.92669	0.10452	1	FALSE
c100250_g1	23.7866	21.1983	0.1662	0.84879	1	FALSE
c100250_g2	0	0.347011	#NAME?	0.99421	1	FALSE
c100250_g3	1918.3	503.058	1.931	0.0017493	0.25472	FALSE
c100250_g4	5.60531	3.65131	0.61838	0.6319	1	FALSE
c100251_g1	44.0946	26.5088	0.73413	0.32975	1	FALSE
c100251_g2	92.0504	46.4941	0.98538	0.090502	1	FALSE
c100252_g1	24.2595	22.322	0.12008	0.85751	1	FALSE
c100253_g1	601.445	357.641	0.74992	0.15671	1	FALSE
c100254_g1	11.5134	5.41946	1.0871	0.25331	1	FALSE
c100255_g1	6.39123	6.97198	-0.12547	0.94916	1	FALSE
c100256_g1	164.409	97.529	0.75339	0.16991	1	FALSE
c100257_g1	14.5085	3.76722	1.9453	0.12276	1	FALSE
c100258_g1	8.18791	6.36095	0.36425	0.7321	1	FALSE
c100258_g2	1.59728	7.98807	-2.3222	0.11899	1	FALSE
c100259_g1	0.347108	0.685706	-0.9822	0.98671	1	FALSE
c10026_g1	1.24142	1.01608	0.28898	1	1	FALSE
c100260_g1	6.92175	5.02272	0.46267	0.73831	1	FALSE
c100260_g2	28.6881	25.6924	0.15911	0.80145	1	FALSE
c100260_g3	112.147	109.502	0.034437	0.94666	1	FALSE
c100261_g1	0.301256	0	Inf	1	1	FALSE
c100261_g10	0	0	NA	NA	NA	NA
c100261_g11	2.79356	4.70049	-0.75071	0.6463	1	FALSE
c100261_g2	8.02562	7.81535	0.038301	1	1	FALSE
c100261_g3	0	0	NA	NA	NA	NA
c100261_g4	4.7292	3.0816	0.61791	0.65344	1	FALSE
c100261_g5	13.7293	3.46179	1.9877	0.19117	1	FALSE
c100261_g6	288.054	306.553	-0.089798	0.85831	1	FALSE
c100261_g7	14.1513	20.2718	-0.51854	0.4871	1	FALSE
c100261_g8	4.51019	6.60028	-0.54934	0.64166	1	FALSE
c100261_g9	0.958368	0.98299	-0.036598	1	1	FALSE
c100262_g1	5.70577	6.48527	-0.18475	0.95139	1	FALSE
c100263_g1	11.6866	8.60767	0.44117	0.67074	1	FALSE
c100264_g1	12.1894	6.20462	0.97421	0.27977	1	FALSE
c100265_g1	11.0018	8.76508	0.3279	0.70905	1	FALSE
c100266_g1	185.209	131.193	0.49747	0.35715	1	FALSE
c100267_g1	18.9917	8.48451	1.1625	0.22916	1	FALSE
c100268_g1	15.8061	14.4737	0.12705	0.93019	1	FALSE
c100269_g1	62.9774	93.7035	-0.57327	0.3152	1	FALSE
c10027_g1	1.33313	1.64383	-0.30225	0.97451	1	FALSE
c100270_g1	35.1726	97.7253	-1.4743	0.010823	0.69201	FALSE
c100271_g1	0.319456	0	Inf	1	1	FALSE
c100271_g2	3.22292	2.02394	0.6712	0.73953	1	FALSE
c100271_g3	51.7632	62.9402	-0.28205	0.63428	1	FALSE
c100272_g1	7.34015	19.0511	-1.376	0.16946	1	FALSE
c100273_g1	120.59	97.2874	0.30979	0.56635	1	FALSE
c100274_g1	2.2369	1.03272	1.1151	0.65515	1	FALSE
c100275_g1	65.0753	67.2687	-0.047825	0.92416	1	FALSE
c100275_g2	295.512	320.903	-0.11892	0.81388	1	FALSE
c100276_g1	8.21627	10.9289	-0.41159	0.67847	1	FALSE
c100276_g2	5.89933	2.71796	1.118	0.40851	1	FALSE
c100277_g1	3.79778	4.66739	-0.29746	0.88242	1	FALSE
c100278_g1	1.52448	1.30514	0.22412	1	1	FALSE
c100278_g2	37.9166	29.6579	0.35441	0.56824	1	FALSE
c100279_g1	1646.97	4056.73	-1.3005	0.011776	0.71986	FALSE
c10028_g1	0.301256	0	Inf	1	1	FALSE
c100280_g1	7.07459	7.87224	-0.15413	0.92038	1	FALSE
c100280_g2	21.0286	7.41845	1.5032	0.064144	1	FALSE
c100281_g1	0.620712	0	Inf	0.78262	1	FALSE
c100282_g1	33.6626	28.593	0.23548	0.68554	1	FALSE
c100283_g1	58.19	56.8863	0.032688	0.97114	1	FALSE
c100284_g1	2263.87	2898.72	-0.35662	0.47762	1	FALSE
c100285_g1	0	1.68533	#NAME?	0.30795	1	FALSE
c100285_g2	11.942	10.7227	0.15538	0.897	1	FALSE
c100286_g1	63.1733	38.0985	0.72958	0.24613	1	FALSE
c100287_g1	57.0941	57.5968	-0.012649	0.99504	1	FALSE
c100288_g1	164.756	203.16	-0.30228	0.57245	1	FALSE
c100289_g1	1.59728	19.1397	-3.5829	0.023601	0.97914	TRUE
c10029_g1	0.301256	0.694022	-1.204	0.9866	1	FALSE
c100290_g1	2.94056	0.669159	2.1357	0.35451	1	FALSE
c100290_g2	2.4741	2.69318	-0.12241	1	1	FALSE
c100291_g1	18.4417	18.7039	-0.02037	1	1	FALSE
c100292_g1	20.6807	53.6617	-1.3756	0.055056	1	FALSE
c100292_g2	3.54308	19.6686	-2.4728	0.1486	1	FALSE
c100293_g1	13728.7	11832	0.21451	0.68269	1	FALSE
c100293_g2	178.3	110.89	0.68518	0.35214	1	FALSE
c100294_g1	18.7073	28.6164	-0.61324	0.38103	1	FALSE
c100295_g1	17.6005	12.2009	0.52863	0.59284	1	FALSE
c100296_g1	160.83	175.341	-0.12463	0.81709	1	FALSE
c100297_g1	737.568	851.465	-0.20717	0.7547	1	FALSE
c100298_g1	28.841	15.6473	0.88221	0.2004	1	FALSE
c100299_g1	26.2352	19.1007	0.45788	0.57786	1	FALSE
c10030_g1	0.694216	0	Inf	0.76886	1	FALSE
c100300_g1	0	2.01571	#NAME?	0.22905	1	FALSE
c100300_g2	22.1507	17.7044	0.32324	0.64563	1	FALSE
c100300_g3	4.26424	2.04057	1.0633	0.51562	1	FALSE
c100301_g1	7.16841	1.66038	2.1101	0.11983	1	FALSE
c100302_g1	340.519	336.399	0.017565	0.97253	1	FALSE
c100303_g1	5.13965	7.04657	-0.45525	0.71164	1	FALSE
c100304_g1	13.4497	6.41891	1.0672	0.23472	1	FALSE
c100305_g1	0	0	NA	NA	NA	NA
c100305_g2	94.3079	181.99	-0.94841	0.11021	1	FALSE
c100305_g3	0	0.347011	#NAME?	0.99421	1	FALSE
c100305_g4	4.75614	6.46049	-0.44185	0.76215	1	FALSE
c100306_g1	18.0772	26.4103	-0.54693	0.43328	1	FALSE
c100307_g1	4.3654	4.37843	-0.0042994	1	1	FALSE
c100307_g2	6.72959	6.15497	0.12877	0.9323	1	FALSE
c100309_g1	34.29	20.8261	0.71939	0.32799	1	FALSE
c100310_g1	214.823	189.606	0.18014	0.73349	1	FALSE
c100311_g1	8.75694	3.47011	1.3354	0.23591	1	FALSE
c100312_g1	4.89441	5.98916	-0.29122	0.8231	1	FALSE
c100312_g2	0.301256	0	Inf	1	1	FALSE
c100313_g1	9.1499	12.5737	-0.45858	0.61443	1	FALSE
c100313_g2	237.972	82.6862	1.5251	0.011538	0.71329	FALSE
c100313_g3	1476.12	552.975	1.4165	0.045118	1	FALSE
c100314_g1	0	1.32169	#NAME?	0.41939	1	FALSE
c100314_g2	6.34538	8.45133	-0.41347	0.73504	1	FALSE
c100315_g1	5.44161	10.2929	-0.91955	0.35333	1	FALSE
c100316_g1	12929.3	3421.18	1.9181	0.00064608	0.13862	FALSE
c100316_g2	2.90346	4.66731	-0.68482	0.64556	1	FALSE
c100317_g1	832.535	758.26	0.13482	0.80137	1	FALSE
c100318_g1	2.2922	32.9927	-3.8473	0.0059728	0.51645	TRUE
c100318_g2	0	0	NA	NA	NA	NA
c100319_g1	0	1.68533	#NAME?	0.30795	1	FALSE
c100320_g1	199.757	157.923	0.33903	0.53695	1	FALSE
c100320_g2	29.4348	24.1707	0.28426	0.69901	1	FALSE
c100321_g1	1181.98	1072.11	0.14075	0.77483	1	FALSE
c100322_g1	9.20229	11.945	-0.37634	0.6927	1	FALSE
c100323_g1	0	0	NA	NA	NA	NA
c100323_g2	5.65991	1.33823	2.0805	0.1599	1	FALSE
c100323_g3	3.13996	1.34655	1.2215	0.52375	1	FALSE
c100323_g4	837.099	848.242	-0.019078	0.97635	1	FALSE
c100323_g5	171.212	173.678	-0.020637	0.96073	1	FALSE
c100324_g1	13.1849	11.8138	0.15842	0.87129	1	FALSE
c100325_g1	9.914	7.04674	0.49251	0.62295	1	FALSE
c100326_g1	8.68273	8.50106	0.030506	1	1	FALSE
c100327_g1	63.9013	4.96476	3.686	0.27358	1	FALSE
c100327_g2	0	0	NA	NA	NA	NA
c100328_g1	5.112	7.36041	-0.5259	0.65899	1	FALSE
c100329_g1	14.2255	18.5879	-0.38589	0.63037	1	FALSE
c100329_g2	0.694216	1.04103	-0.58456	0.98185	1	FALSE
c100329_g3	4.62955	2.66832	0.79494	0.6309	1	FALSE
c100329_g4	11.5615	4.66748	1.3086	0.26506	1	FALSE
c100330_g1	11.1656	15.5547	-0.47829	0.56137	1	FALSE
c100331_g1	7.43185	7.03834	0.078486	0.99681	1	FALSE
c100331_g2	0.648364	3.00693	-2.2134	0.31885	1	FALSE
c100332_g1	0	0	NA	NA	NA	NA
c100333_g1	21.5838	21.5618	0.0014724	1	1	FALSE
c100334_g1	8.60118	16.2563	-0.91839	0.55351	1	FALSE
c100335_g1	0	0	NA	NA	NA	NA
c100335_g2	5.57042	7.07135	-0.3442	0.77229	1	FALSE
c100335_g3	148.596	117.796	0.3351	0.53215	1	FALSE
c100335_g4	15.8046	21.2476	-0.42696	0.57688	1	FALSE
c100336_g1	11.7783	29.4569	-1.3225	0.29532	1	FALSE
c100337_g1	48.9956	38.1489	0.36101	0.57148	1	FALSE
c100338_g1	15.138	11.2522	0.42797	0.59867	1	FALSE
c100339_g1	797.021	782.992	0.025621	0.94447	1	FALSE
c100339_g2	2.89401	1.71011	0.75898	0.71623	1	FALSE
c100339_g3	4.7656	5.79116	-0.2812	0.88731	1	FALSE
c100340_g1	1164.21	1530.22	-0.39438	0.55644	1	FALSE
c100341_g1	9.83386	15.0682	-0.61568	0.48113	1	FALSE
c100342_g1	18.3172	11.9451	0.61678	0.45073	1	FALSE
c100343_g1	10.865	12.7966	-0.23607	0.82102	1	FALSE
c100344_g1	50.6616	187.573	-1.8885	0.1001	1	FALSE
c100345_g1	1.60673	4.03141	-1.3272	0.4328	1	FALSE
c100346_g1	23.8768	23.7752	0.0061492	1	1	FALSE
c100347_g1	5.74146	13.3496	-1.2173	0.18805	1	FALSE
c100348_g1	112.516	134.696	-0.25957	0.63617	1	FALSE
c100348_g2	13.2467	17.6121	-0.41093	0.62255	1	FALSE
c100348_g3	4.6019	2.73459	0.7509	0.6302	1	FALSE
c100349_g1	8.02421	7.62477	0.073666	1	1	FALSE
c10035_g1	0.638912	0	Inf	0.77907	1	FALSE
c10035_g2	0	0	NA	NA	NA	NA
c100350_g1	1397.54	1223.36	0.19204	0.71853	1	FALSE
c100350_g2	47.0398	71.6117	-0.60631	0.34149	1	FALSE
c100351_g1	20.0893	3.02356	2.7321	0.37175	1	FALSE
c100352_g1	1321.77	1545.46	-0.22557	0.66562	1	FALSE
c100353_g1	1.31493	2.01562	-0.61624	0.84758	1	FALSE
c100353_g2	155.258	88.2392	0.81518	0.13464	1	FALSE
c100354_g1	96.6657	95.9877	0.010154	0.97521	1	FALSE
c100355_g1	1.91744	9.04573	-2.2381	0.06396	1	FALSE
c100356_g1	22.5429	19.6692	0.19674	0.81431	1	FALSE
c100357_g1	4.17183	6.95544	-0.73746	0.52853	1	FALSE
c100357_g2	9.58368	12.0692	-0.33268	0.84351	1	FALSE
c100358_g1	3.87128	1.72674	1.1648	0.48558	1	FALSE
c100358_g2	19.4299	12.2018	0.67118	0.38848	1	FALSE
c100358_g3	1.88979	2.2799	-0.27074	0.96891	1	FALSE
c100359_g1	394.685	2075.71	-2.3948	0.078415	1	FALSE
c100359_g2	45.8214	39.5025	0.21408	0.82698	1	FALSE
c10036_g1	0	3.04825	#NAME?	0.33363	1	FALSE
c100360_g1	460.736	390.404	0.23897	0.65439	1	FALSE
c100361_g1	20.0673	14.0186	0.5175	0.49794	1	FALSE
c100362_g1	9.29469	8.48443	0.13159	0.91097	1	FALSE
c100363_g1	136.125	209.538	-0.62228	0.24837	1	FALSE
c100364_g1	0.666564	0.694022	-0.058238	1	1	FALSE
c100364_g2	17.7941	25.9802	-0.54601	0.42869	1	FALSE
c100364_g3	0	0.67739	#NAME?	0.75317	1	FALSE
c100365_g1	3771.21	10124.4	-1.4247	0.10702	1	FALSE
c100366_g1	2.93111	42.5916	-3.861	0.0036605	0.39211	TRUE
c100367_g1	7.77826	6.74123	0.20644	0.8865	1	FALSE
c100368_g1	7.74186	9.99563	-0.36862	0.70918	1	FALSE
c100369_g1	5.36881	5.82451	-0.11753	1	1	FALSE
c10037_g1	1.31493	2.41244	-0.87551	0.73321	1	FALSE
c100370_g1	12.5082	3.75068	1.7376	0.077302	1	FALSE
c100371_g1	6.30898	2.96552	1.0891	0.39466	1	FALSE
c100371_g2	6.6394	5.95599	0.15671	0.9884	1	FALSE
c100372_g1	1.25962	0.347011	1.8599	0.67842	1	FALSE
c100372_g2	15.2101	15.0598	0.014332	1	1	FALSE
c100373_g1	48.4201	42.2649	0.19615	0.75062	1	FALSE
c100374_g1	17.2832	8.51769	1.0208	0.20623	1	FALSE
c100375_g1	18.1593	15.1674	0.25973	0.73221	1	FALSE
c100375_g2	121.333	114.294	0.086229	0.87279	1	FALSE
c100376_g1	21.6747	8.76517	1.3062	0.13368	1	FALSE
c100377_g1	26.2949	17.2163	0.61101	0.39752	1	FALSE
c100378_g1	2.51995	3.69263	-0.55125	0.78504	1	FALSE
c100379_g1	628.287	1005.37	-0.67823	0.38031	1	FALSE
c100379_g2	2.31915	2.7015	-0.22016	0.96728	1	FALSE
c10038_g1	0.620712	0.322148	0.9462	1	1	FALSE
c100380_g1	1027.66	979.883	0.068684	0.89245	1	FALSE
c100381_g1	3.55182	1.66038	1.097	0.55573	1	FALSE
c100382_g1	70.7359	86.6332	-0.29248	0.6286	1	FALSE
c100383_g1	11.4574	9.26834	0.30589	0.7618	1	FALSE
c100384_g1	1.94509	53.8029	-4.7898	2.0795e-06	0.0019959	TRUE
c100384_g2	10.7209	40.8568	-1.9301	0.08568	1	FALSE
c100385_g1	5.1855	153.819	-4.8906	0.0044035	0.43373	TRUE
c100386_g1	593.434	457.264	0.37606	0.46498	1	FALSE
c100386_g2	0	0	NA	NA	NA	NA
c100387_g1	1.58853	3.67609	-1.2105	0.49964	1	FALSE
c100388_g1	0	0.685706	#NAME?	0.75171	1	FALSE
c100388_g2	0	0	NA	NA	NA	NA
c100388_g3	410.356	397.271	0.046751	0.94819	1	FALSE
c100389_g1	15.3724	36.443	-1.2453	0.46165	1	FALSE
c100389_g2	95.2204	98.6426	-0.050939	0.93134	1	FALSE
c100389_g3	0	0.338695	#NAME?	0.9942	1	FALSE
c100390_g1	0	31.2627	#NAME?	0.011178	0.7034	TRUE
c100390_g2	108.296	0	Inf	0.062269	1	FALSE
c100391_g1	384.631	321.912	0.25681	0.63198	1	FALSE
c100391_g2	17.5394	54.3401	-1.6314	0.010772	0.69078	FALSE
c100392_g1	52.7934	59.3567	-0.16905	0.79068	1	FALSE
c100393_g1	0	0	NA	NA	NA	NA
c100393_g2	12.4529	0	Inf	9.9646e-05	0.039125	TRUE
c100394_g1	0	0	NA	NA	NA	NA
c100394_g2	16.6086	6.45209	1.3641	0.10823	1	FALSE
c100394_g3	1003.27	1066.84	-0.088634	0.87481	1	FALSE
c100395_g1	1533.63	2489.4	-0.69885	0.49333	1	FALSE
c100395_g2	5.56097	8.70704	-0.64685	0.52877	1	FALSE
c100396_g1	3.23237	26.0302	-3.0095	0.0005189	0.11905	TRUE
c100397_g1	12.947	9.33487	0.47191	0.61892	1	FALSE
c100397_g2	6.30828	1.65215	1.9329	0.16346	1	FALSE
c100397_g3	0.301256	0.322148	-0.096732	1	1	FALSE
c100398_g1	152.126	124.487	0.28927	0.60135	1	FALSE
c100399_g1	3594.47	3609.97	-0.0062099	0.99958	1	FALSE
c100399_g2	307.98	219.627	0.48778	0.40005	1	FALSE
c1004_g1	0	0	NA	NA	NA	NA
c10040_g1	0	0.338695	#NAME?	0.9942	1	FALSE
c100400_g1	23.1521	10.293	1.1695	0.13184	1	FALSE
c100401_g1	379.722	234.088	0.69789	0.20706	1	FALSE
c100402_g1	87.2304	282.202	-1.6938	0.24964	1	FALSE
c100403_g1	12.3888	9.05413	0.45239	0.611	1	FALSE
c100404_g1	8.12607	14.3657	-0.822	0.33317	1	FALSE
c100405_g1	89.6857	114.76	-0.35567	0.50938	1	FALSE
c100406_g1	5.36811	8.83152	-0.71825	0.52911	1	FALSE
c100407_g1	754.476	742.259	0.023552	0.96385	1	FALSE
c100407_g2	0	0	NA	NA	NA	NA
c100408_g1	10.6002	6.95552	0.60786	0.54868	1	FALSE
c100409_g1	1.84394	2.36263	-0.35761	0.96903	1	FALSE
c100409_g2	116.167	24.617	2.2385	0.028511	1	TRUE
c100409_g3	8.90837	17.1017	-0.94091	0.57795	1	FALSE
c10041_g1	1.22322	0.347011	1.8176	0.68166	1	FALSE
c100410_g1	2.17285	6.46041	-1.572	0.25506	1	FALSE
c100410_g2	0.96782	0	Inf	0.59016	1	FALSE
c100411_g1	24.5658	37.8011	-0.62177	0.35378	1	FALSE
c100411_g2	16.37	24.8897	-0.60449	0.39305	1	FALSE
c100411_g3	2.46465	2.71796	-0.14114	1	1	FALSE
c100411_g4	0.301256	0	Inf	1	1	FALSE
c100411_g5	2.2369	2.99861	-0.4228	0.86754	1	FALSE
c100411_g6	39.9237	61.0632	-0.61306	0.30406	1	FALSE
c100411_g7	18.5995	37.5393	-1.0131	0.13674	1	FALSE
c100412_g1	580.959	581.035	-0.00018911	1	1	FALSE
c100412_g2	2.18159	6.5671	-1.5899	0.2437	1	FALSE
c100413_g1	0	0	NA	NA	NA	NA
c100413_g2	0	0	NA	NA	NA	NA
c100414_g1	12.8742	12.5241	0.039776	0.98651	1	FALSE
c100415_g1	2.44645	0.338695	2.8526	0.29734	1	FALSE
c100415_g2	557.092	810.978	-0.54175	0.28738	1	FALSE
c100416_g1	1.91674	0	Inf	0.41216	1	FALSE
c100416_g2	64.17	192.001	-1.5811	0.084255	1	FALSE
c100416_g3	10.1897	23.7504	-1.2208	0.11164	1	FALSE
c100417_g1	282.162	282.782	-0.0031662	0.98011	1	FALSE
c100417_g2	0	0	NA	NA	NA	NA
c100417_g3	0.666564	1.33823	-1.0055	0.82081	1	FALSE
c100417_g4	0	0	NA	NA	NA	NA
c100418_g1	6.34538	7.06312	-0.1546	0.94926	1	FALSE
c100418_g2	0	0	NA	NA	NA	NA
c100419_g1	12.4274	18.4219	-0.5679	0.45272	1	FALSE
c100419_g2	699.228	737.607	-0.077089	0.87425	1	FALSE
c100419_g3	0	0	NA	NA	NA	NA
c10042_g1	0.301256	0	Inf	1	1	FALSE
c10042_g2	0	0	NA	NA	NA	NA
c100420_g1	48.1464	36.4167	0.40283	0.49551	1	FALSE
c100421_g1	11.6044	43.2712	-1.8987	0.0059307	0.51479	FALSE
c100422_g1	78.4079	84.4388	-0.10691	0.87961	1	FALSE
c100422_g2	41.5689	50.1952	-0.27204	0.67881	1	FALSE
c100423_g1	1.58853	7.30253	-2.2007	0.097295	1	FALSE
c100423_g2	3.78832	18.5878	-2.2947	0.012657	0.74869	TRUE
c100424_g1	939.255	708.543	0.40666	0.4126	1	FALSE
c100424_g2	2662.93	2612.35	0.027665	0.96213	1	FALSE
c100425_g1	247.524	456.592	-0.88334	0.095497	1	FALSE
c100426_g1	1.61618	5.7747	-1.8372	0.20582	1	FALSE
c100427_g1	2449.4	1528.46	0.68035	0.18821	1	FALSE
c100428_g1	28.8127	26.8222	0.10328	0.91494	1	FALSE
c100429_g1	39.7972	61.4785	-0.62742	0.29286	1	FALSE
c100430_g1	30.0205	21.9665	0.45065	0.49494	1	FALSE
c100430_g2	1974.08	1953.61	0.015039	0.96577	1	FALSE
c100431_g1	223.801	212.498	0.074766	0.9033	1	FALSE
c100432_g1	6.63648	7.02188	-0.081439	1	1	FALSE
c100433_g1	1.28728	2.06543	-0.68212	0.84735	1	FALSE
c100434_g1	444.146	593.352	-0.41786	0.42089	1	FALSE
c100435_g1	26.845	30.5485	-0.18645	0.76434	1	FALSE
c100436_g1	31.4606	34.2008	-0.12048	0.88545	1	FALSE
c100437_g1	27.1202	26.1048	0.05505	0.96223	1	FALSE
c100438_g1	32.5384	22.7999	0.51312	0.67807	1	FALSE
c100439_g1	9.08444	255.982	-4.8165	3.0557e-13	1.4664e-09	TRUE
c100439_g2	6.41677	44.5283	-2.7948	0.00016125	0.053162	TRUE
c10044_g1	0	0	NA	NA	NA	NA
c100440_g1	0.638912	0	Inf	0.77907	1	FALSE
c100440_g2	7.46966	9.03759	-0.27489	0.79547	1	FALSE
c100441_g1	69.3323	86.1695	-0.31365	0.58039	1	FALSE
c100441_g2	12.4893	8.44293	0.56487	0.5263	1	FALSE
c100442_g1	761.328	990.42	-0.37952	0.43735	1	FALSE
c100443_g1	1.87159	7.46003	-1.9949	0.13133	1	FALSE
c100443_g2	35.5037	22.1483	0.68078	0.36244	1	FALSE
c100444_g1	4.47309	9.53395	-1.0918	0.46979	1	FALSE
c100445_g1	80.9488	40.9722	0.98236	0.26381	1	FALSE
c100446_g1	15.0827	9.11209	0.72704	0.38777	1	FALSE
c100446_g2	25.0169	18.5216	0.4337	0.52372	1	FALSE
c100446_g3	17.3385	15.9198	0.12316	0.88058	1	FALSE
c100447_g1	448.786	667.228	-0.57215	0.26846	1	FALSE
c100447_g2	3.85308	3.04842	0.33795	0.86771	1	FALSE
c100448_g1	12.3895	4.75038	1.383	0.14296	1	FALSE
c100449_g1	0	0	NA	NA	NA	NA
c100450_g1	830.993	599.338	0.47147	0.35484	1	FALSE
c100450_g2	1.62493	2.34609	-0.52988	0.85597	1	FALSE
c100450_g3	27.6927	21.744	0.34889	0.60544	1	FALSE
c100451_g1	21.9492	17.8192	0.30073	0.69613	1	FALSE
c100452_g1	610.053	759.65	-0.3164	0.53941	1	FALSE
c100453_g1	255.641	245.742	0.056978	0.92752	1	FALSE
c100454_g1	16.6254	11.4499	0.53806	0.50211	1	FALSE
c100455_g1	25.8955	18.1649	0.51155	0.77297	1	FALSE
c100455_g2	13.4054	6.12171	1.1308	0.22034	1	FALSE
c100455_g3	20.616	11.4913	0.84323	0.27244	1	FALSE
c100456_g1	12.535	123.271	-3.2978	0.027833	1	TRUE
c100457_g1	1.64384	0.67739	1.279	0.72538	1	FALSE
c100457_g2	23.2575	7.69087	1.5965	0.048343	1	FALSE
c100457_g3	5.80622	3.33731	0.79891	0.55549	1	FALSE
c100458_g1	0	1.04103	#NAME?	0.556	1	FALSE
c100458_g2	127.887	73.9634	0.78999	0.14942	1	FALSE
c100458_g3	8.38218	6.01394	0.47901	0.67408	1	FALSE
c100459_g1	17.1566	14.1431	0.27866	0.74377	1	FALSE
c10046_g1	0	1.0244	#NAME?	0.55876	1	FALSE
c100460_g1	5661.27	4920.99	0.20218	0.69397	1	FALSE
c100461_g1	4.43598	1.65215	1.4249	0.51454	1	FALSE
c100462_g1	6.8395	5.08076	0.42885	0.73852	1	FALSE
c100462_g2	7.34749	38.5221	-2.3904	0.001314	0.2123	TRUE
c100462_g3	0	0	NA	NA	NA	NA
c100463_g1	8.45347	6.52676	0.37318	0.6855	1	FALSE
c100464_g1	39.9761	47.7893	-0.25755	0.64318	1	FALSE
c100464_g2	36.0384	38.0733	-0.079246	0.91168	1	FALSE
c100464_g3	2.28275	1.64383	0.47371	0.91488	1	FALSE
c100464_g4	3.86253	7.66618	-0.98896	0.3849	1	FALSE
c100465_g1	9.05749	8.54971	0.083235	1	1	FALSE
c100465_g2	0	0	NA	NA	NA	NA
c100465_g3	0	0	NA	NA	NA	NA
c100466_g1	0	0.338695	#NAME?	0.9942	1	FALSE
c100466_g2	1270.43	1187.27	0.097671	0.83231	1	FALSE
c100467_g1	112.979	117.288	-0.054003	0.9155	1	FALSE
c100467_g2	2211.86	1156.79	0.93513	0.15523	1	FALSE
c100468_g1	46.1635	28.6911	0.68615	0.27024	1	FALSE
c100468_g2	1.91744	2.37935	-0.31139	0.9693	1	FALSE
c100469_g1	11.8423	13.1354	-0.14952	0.89971	1	FALSE
c100470_g1	545.976	3591.68	-2.7178	0.054178	1	FALSE
c100470_g2	1.64384	0.669159	1.2966	0.7258	1	FALSE
c100470_g3	1.65258	0.338695	2.2867	0.54575	1	FALSE
c100471_g1	200.67	187.222	0.10007	0.84836	1	FALSE
c100472_g1	211.906	179.937	0.23593	0.64183	1	FALSE
c100473_g1	36.3391	35.2243	0.044949	0.97832	1	FALSE
c100474_g1	14.4816	26.8556	-0.891	0.20611	1	FALSE
c100475_g1	0.347108	0	Inf	1	1	FALSE
c100475_g2	8282.16	8508.64	-0.038922	0.94775	1	FALSE
c100476_g1	13.5407	14.4251	-0.091276	0.97916	1	FALSE
c100477_g1	17.7322	11.5743	0.61545	0.432	1	FALSE
c100478_g1	20.4982	7.18761	1.5119	0.062922	1	FALSE
c100479_g1	6328.45	7307.95	-0.20761	0.68813	1	FALSE
c10048_g1	2.77536	2.70133	0.039005	1	1	FALSE
c100480_g1	471.749	653.445	-0.47005	0.37239	1	FALSE
c100480_g2	271.176	559.829	-1.0458	0.04642	1	FALSE
c100481_g1	182.354	155.668	0.22827	0.69171	1	FALSE
c100482_g1	1160.22	1135.09	0.031588	0.95519	1	FALSE
c100482_g2	12.2164	16.8113	-0.46062	0.57687	1	FALSE
c100483_g1	2.87581	4.44461	-0.62809	0.71553	1	FALSE
c100483_g2	23.5982	79.9868	-1.7611	0.15585	1	FALSE
c100483_g3	0	0	NA	NA	NA	NA
c100483_g4	0	0.999537	#NAME?	0.56299	1	FALSE
c100483_g5	0	1.04103	#NAME?	0.556	1	FALSE
c100483_g6	0.319456	21.5147	-6.0736	0.19757	1	FALSE
c100483_g7	0	0	NA	NA	NA	NA
c100483_g8	0	0	NA	NA	NA	NA
c100484_g1	2.2922	0	Inf	0.18962	1	FALSE
c100484_g2	41.4948	33.7954	0.2961	0.65229	1	FALSE
c100485_g1	7.72436	15.1428	-0.97114	0.26266	1	FALSE
c100486_g1	45.0729	73.7086	-0.70957	0.30293	1	FALSE
c100487_g1	29.6895	23.5513	0.33415	0.63809	1	FALSE
c100488_g1	2.61095	13.7465	-2.3964	0.018551	0.88748	TRUE
c100489_g1	1188.46	1382.52	-0.21821	0.66474	1	FALSE
c100490_g1	4.40029	6.68319	-0.60294	0.6418	1	FALSE
c100490_g2	4.20019	16.7369	-1.9945	0.028271	1	FALSE
c100491_g1	1.59728	69.5066	-5.4435	1.3416e-10	3.7995e-07	TRUE
c100492_g1	183.181	603.033	-1.719	0.18714	1	FALSE
c100493_g1	1998.75	2137.35	-0.096727	0.84845	1	FALSE
c100494_g1	9.7866	11.9119	-0.28352	0.77595	1	FALSE
c100495_g1	9.19424	10.9136	-0.24732	0.8626	1	FALSE
c100496_g1	70.3612	33.7963	1.0579	0.078182	1	FALSE
c100497_g1	51.8694	51.524	0.009639	1	1	FALSE
c100498_g1	3.10356	1.66038	0.90241	0.63569	1	FALSE
c100498_g2	1.63438	6.03872	-1.8855	0.17763	1	FALSE
c100499_g1	13.2285	18.1996	-0.46025	0.59593	1	FALSE
c100500_g1	832.877	1057.67	-0.34472	0.49105	1	FALSE
c100501_g1	183.023	227.225	-0.3121	0.5518	1	FALSE
c100501_g2	0	0	NA	NA	NA	NA
c100501_g3	85.9657	85.2279	0.012435	0.98661	1	FALSE
c100501_g4	3.39607	2.65177	0.35691	0.85876	1	FALSE
c100501_g5	1.58853	3.01524	-0.92458	0.65793	1	FALSE
c100502_g1	163.081	112.912	0.53038	0.33075	1	FALSE
c100503_g1	100.422	104.14	-0.052443	0.91778	1	FALSE
c100504_g1	40.1127	7.90666	2.3429	0.016789	0.85483	TRUE
c100504_g2	18.9744	9.50883	0.99671	0.21901	1	FALSE
c100504_g3	32.6016	0	Inf	0.0014254	0.22246	TRUE
c100504_g4	10.7551	5.09731	1.0772	0.2613	1	FALSE
c100505_g1	281.911	476.612	-0.75758	0.15033	1	FALSE
c100506_g1	178.596	111.688	0.67723	0.5402	1	FALSE
c100507_g1	10.9473	5.9974	0.86816	0.38072	1	FALSE
c100507_g2	3.58822	6.78272	-0.91859	0.451	1	FALSE
c100507_g3	2.4923	3.63476	-0.54438	0.78559	1	FALSE
c100507_g4	596.634	580.719	0.039006	0.94065	1	FALSE
c100508_g1	0.921968	0.685706	0.42713	1	1	FALSE
c100508_g2	62.6815	37.4537	0.74293	0.37703	1	FALSE
c100509_g1	17.7954	13.0604	0.4463	0.56674	1	FALSE
c10051_g1	0	0	NA	NA	NA	NA
c100510_g1	63.5552	91.6635	-0.52834	0.3543	1	FALSE
c100511_g1	6.8577	5.07236	0.43507	0.73844	1	FALSE
c100512_g1	216.872	199.981	0.11698	0.81998	1	FALSE
c100513_g1	16.8451	4.04796	2.0571	0.023752	0.98111	TRUE
c100514_g1	3.47832	4.69234	-0.43192	0.80541	1	FALSE
c100514_g2	5.33322	7.47649	-0.48736	0.65769	1	FALSE
c100515_g1	26.7816	35.8269	-0.4198	0.50364	1	FALSE
c100516_g1	586.261	724.114	-0.30467	0.56036	1	FALSE
c100517_g1	16.7899	7.865	1.0941	0.18623	1	FALSE
c100518_g1	9.00148	9.17828	-0.028061	1	1	FALSE
c100519_g1	10.9756	3.73413	1.5555	0.12993	1	FALSE
c10052_g1	0	0	NA	NA	NA	NA
c100520_g1	12.8101	16.3413	-0.35124	0.70091	1	FALSE
c100520_g2	14.9627	85.1017	-2.5078	0.01784	0.87487	TRUE
c100520_g3	1.25088	1.01617	0.2998	1	1	FALSE
c100520_g4	0	0	NA	NA	NA	NA
c100520_g5	6.99304	47.6315	-2.7679	0.0060857	0.52074	TRUE
c100521_g1	84.0249	58.6971	0.51753	0.36802	1	FALSE
c100521_g2	1124.31	1038.16	0.11501	0.81586	1	FALSE
c100522_g1	34.9869	41.3881	-0.2424	0.73215	1	FALSE
c100523_g1	531.177	460.992	0.20445	0.68192	1	FALSE
c100523_g2	18.2409	13.7548	0.40724	0.60485	1	FALSE
c100524_g1	198.532	242.16	-0.28659	0.57855	1	FALSE
c100524_g2	7.91501	12.788	-0.69213	0.46355	1	FALSE
c100525_g1	0.301256	2.07375	-2.7832	0.40628	1	FALSE
c100525_g2	27.3152	30.2674	-0.14806	0.82359	1	FALSE
c100525_g3	0.602513	1.73505	-1.5259	0.72692	1	FALSE
c100526_g1	4.16238	8.25226	-0.98738	0.46913	1	FALSE
c100527_g1	9.91691	4.99786	0.98858	0.36239	1	FALSE
c100528_g1	136.891	140.653	-0.039116	0.94905	1	FALSE
c100529_g1	0.301256	1.37973	-2.1953	0.63975	1	FALSE
c100529_g2	455.574	446.716	0.028329	0.97517	1	FALSE
c10053_g1	0	0	NA	NA	NA	NA
c100530_g1	71.2598	22.0648	1.6913	0.0065795	0.54187	FALSE
c100531_g1	0	0.67739	#NAME?	0.75317	1	FALSE
c100531_g2	9.21465	5.35301	0.78358	0.55231	1	FALSE
c100531_g3	33.9197	39.4871	-0.21926	0.70986	1	FALSE
c100531_g4	2064.25	2356.19	-0.19084	0.70578	1	FALSE
c100532_g1	4.36319	13.5225	-1.6319	0.1578	1	FALSE
c100533_g1	3.10356	11.9713	-1.9476	0.27696	1	FALSE
c100534_g1	73.0577	769.157	-3.3962	0.038028	1	TRUE
c100535_g1	104.14	134.722	-0.37146	0.85904	1	FALSE
c100536_g1	64.3383	82.4435	-0.35773	0.49556	1	FALSE
c100537_g1	526.22	332.015	0.66442	0.25554	1	FALSE
c100538_g1	1.88979	2.0572	-0.12246	1	1	FALSE
c100538_g2	0	0.322148	#NAME?	0.9942	1	FALSE
c100538_g3	6.09732	5.91449	0.04392	1	1	FALSE
c100538_g4	0.319456	0.660843	-1.0487	0.98656	1	FALSE
c100538_g5	3.57002	4.37843	-0.29448	0.88025	1	FALSE
c100539_g1	8.35453	26.7267	-1.6776	0.23861	1	FALSE
c100540_g1	1.56088	0.338695	2.2043	0.55385	1	FALSE
c100540_g2	0	0	NA	NA	NA	NA
c100540_g3	0.638912	0	Inf	0.77907	1	FALSE
c100540_g4	1.58853	2.32954	-0.55235	0.85635	1	FALSE
c100540_g5	19.1387	1.68524	3.5055	0.015593	0.82941	TRUE
c100540_g6	0	0	NA	NA	NA	NA
c100541_g1	0	0	NA	NA	NA	NA
c100541_g2	0	2.41244	#NAME?	0.16686	1	FALSE
c100541_g3	37.999	5.62552	2.7559	0.00035489	0.092148	TRUE
c100541_g4	2.2005	0	Inf	0.19621	1	FALSE
c100542_g1	130.821	123.261	0.08588	0.87436	1	FALSE
c100543_g1	74.7614	76.1581	-0.026704	0.99082	1	FALSE
c100544_g1	4.32679	10.3925	-1.2642	0.23732	1	FALSE
c100545_g1	11.0862	1.70188	2.7036	0.061728	1	FALSE
c100546_g1	5.75162	3.35402	0.77807	0.55608	1	FALSE
c100547_g1	27.6339	7.26237	1.9279	0.096562	1	FALSE
c100548_g1	1287.66	1240.78	0.053498	0.92692	1	FALSE
c100548_g2	0.940168	1.35486	-0.52716	0.97765	1	FALSE
c100549_g1	0	0.644296	#NAME?	0.75914	1	FALSE
c100549_g2	3.19456	4.89841	-0.6167	0.75603	1	FALSE
c100549_g3	4.18058	4.55971	-0.12524	0.97099	1	FALSE
c10055_g1	0	0.338695	#NAME?	0.9942	1	FALSE
c100550_g1	22.5502	15.2337	0.56587	0.42334	1	FALSE
c100551_g1	0	0	NA	NA	NA	NA
c100551_g2	65.4291	68.1291	-0.058339	0.91429	1	FALSE
c100551_g3	0.638912	0	Inf	0.77907	1	FALSE
c100551_g4	0.903769	1.3631	-0.59286	0.97756	1	FALSE
c100551_g5	0	0	NA	NA	NA	NA
c100551_g6	1.58853	3.7259	-1.2299	0.4985	1	FALSE
c100551_g7	0	0	NA	NA	NA	NA
c100552_g1	1914.31	2679.08	-0.48492	0.38113	1	FALSE
c100553_g1	23.9751	33.7953	-0.49529	0.44637	1	FALSE
c100554_g1	8.06131	14.1596	-0.81269	0.35606	1	FALSE
c100555_g1	4.09833	3.27112	0.32525	0.894	1	FALSE
c100556_g1	8.51028	15.993	-0.91016	0.26227	1	FALSE
c100557_g1	13.2926	9.6734	0.45853	0.59742	1	FALSE
c100558_g1	9.34929	2.66823	1.809	0.11414	1	FALSE
c100559_g1	623.492	595.372	0.066578	0.89635	1	FALSE
c100559_g2	7.41295	9.78931	-0.40116	0.70512	1	FALSE
c100559_g3	13.7226	20.1985	-0.55769	0.48167	1	FALSE
c10056_g1	0.638912	0.644296	-0.012106	1	1	FALSE
c100560_g1	2.18159	5.32824	-1.2883	0.37752	1	FALSE
c100560_g2	5.55152	0.98299	2.4976	0.1263	1	FALSE
c100560_g3	739.867	449.577	0.7187	0.16731	1	FALSE
c100560_g4	10.9938	7.48481	0.55466	0.55824	1	FALSE
c100560_g5	4.31009	6.66647	-0.6292	0.57703	1	FALSE
c100560_g6	0	1.3631	#NAME?	0.41364	1	FALSE
c100560_g7	14.0319	17.3821	-0.30888	0.74265	1	FALSE
c100560_g8	151.64	159.567	-0.073515	0.88139	1	FALSE
c100560_g9	0	0	NA	NA	NA	NA
c100561_g1	241.036	342.268	-0.50588	0.32738	1	FALSE
c100562_g1	2276.78	2055.78	0.14731	0.77682	1	FALSE
c100563_g1	29.143	66.116	-1.1819	0.066167	1	FALSE
c100564_g1	8.15302	13.8625	-0.76578	0.38015	1	FALSE
c100565_g1	73.7889	48.4112	0.60806	0.47863	1	FALSE
c100566_g1	6.43779	26.4861	-2.0406	0.012759	0.75156	TRUE
c100567_g1	5.95313	5.03087	0.24284	0.86675	1	FALSE
c100568_g1	28.2174	28.0706	0.0075241	0.9947	1	FALSE
c100569_g1	896.297	1054.95	-0.23513	0.63743	1	FALSE
c100569_g2	0	3.65945	#NAME?	0.054484	1	FALSE
c100569_g3	13.8857	1.67701	3.0496	0.016624	0.85176	TRUE
c100569_g4	0	4.0147	#NAME?	0.098503	1	FALSE
c10057_g1	1.99094	0	Inf	0.24871	1	FALSE
c100570_g1	8.24251	6.71619	0.29544	0.82355	1	FALSE
c100571_g1	35.2302	37.1912	-0.078151	0.92042	1	FALSE
c100572_g1	10.3724	10.8886	-0.07006	0.9845	1	FALSE
c100573_g1	13.3748	9.5742	0.4823	0.59752	1	FALSE
c100574_g1	288.89	335.934	-0.21766	0.66412	1	FALSE
c100574_g2	11.7033	5.9974	0.96451	0.30508	1	FALSE
c100575_g1	7.08475	2.07375	1.7725	0.16182	1	FALSE
c100576_g1	536.029	497.432	0.10781	0.84055	1	FALSE
c100577_g1	3.58822	9.16906	-1.3535	0.30743	1	FALSE
c100578_g1	219.54	205.244	0.097144	0.87544	1	FALSE
c100579_g1	4.35594	6.08862	-0.48313	0.68749	1	FALSE
c10058_g1	1.36078	1.6356	-0.26539	0.97457	1	FALSE
c100580_g1	533.818	516.291	0.048165	0.92659	1	FALSE
c100581_g1	27.069	293.97	-3.441	0.095794	1	FALSE
c100582_g1	31.1034	18.2809	0.76673	0.2638	1	FALSE
c100583_g1	35.4266	41.2063	-0.21803	0.7167	1	FALSE
c100584_g1	6.8751	4.08954	0.74944	0.59161	1	FALSE
c100585_g1	6.53754	5.44415	0.26404	0.86023	1	FALSE
c100585_g2	11.5956	11.8137	-0.026875	1	1	FALSE
c100586_g1	11.8038	21.9155	-0.8927	0.35454	1	FALSE
c100587_g1	0.921968	1.72674	-0.90526	0.83684	1	FALSE
c100587_g2	4.21768	2.37926	0.82594	0.60906	1	FALSE
c100587_g3	4.82965	2.95729	0.70764	0.65382	1	FALSE
c100587_g4	0	0	NA	NA	NA	NA
c100587_g5	0.319456	1.33823	-2.0666	0.64154	1	FALSE
c100588_g1	98.5234	63.8501	0.62578	0.27255	1	FALSE
c100589_g1	254.374	298.632	-0.23142	0.67117	1	FALSE
c10059_g1	0	0	NA	NA	NA	NA
c100590_g1	15.8322	24.1221	-0.60749	0.39896	1	FALSE
c100590_g2	0.347108	1.62729	-2.229	0.51501	1	FALSE
c100590_g3	9.50213	4.77516	0.9927	0.50162	1	FALSE
c100590_g4	5.42341	5.36965	0.014374	1	1	FALSE
c100591_g1	106.08	91.3333	0.21594	0.69733	1	FALSE
c100591_g2	3.21346	10.5488	-1.7149	0.1072	1	FALSE
c100592_g1	22.059	21.4704	0.039019	0.97118	1	FALSE
c100592_g2	308.732	370.88	-0.2646	0.6112	1	FALSE
c100593_g1	318.575	707.097	-1.1503	0.041714	1	FALSE
c100593_g2	0	0	NA	NA	NA	NA
c100594_g1	19.2545	13.2844	0.53547	0.47375	1	FALSE
c100594_g2	5.42341	3.04842	0.83114	0.53497	1	FALSE
c100595_g1	212.184	341.764	-0.68768	0.18024	1	FALSE
c100596_g1	149.521	115.286	0.37513	0.48204	1	FALSE
c100597_g1	1.01367	0.338695	1.5815	0.82667	1	FALSE
c100597_g2	1.93564	24.3121	-3.6508	0.00011564	0.043011	TRUE
c100597_g3	393.566	471.327	-0.26012	0.62552	1	FALSE
c100597_g4	0.301256	0.322148	-0.096732	1	1	FALSE
c100597_g5	391.448	429.37	-0.1334	0.8114	1	FALSE
c100598_g1	6.85619	2.67663	1.357	0.26479	1	FALSE
c100599_g1	240.439	123.348	0.96293	0.070935	1	FALSE
c100600_g1	9.31289	12.1521	-0.38391	0.69244	1	FALSE
c100601_g1	1.92619	4.11432	-1.0949	0.52225	1	FALSE
c100601_g2	0.638912	1.37973	-1.1107	0.82041	1	FALSE
c100601_g3	0	0	NA	NA	NA	NA
c100602_g1	4.10849	5.09722	-0.31111	0.88424	1	FALSE
c100603_g1	393.741	470.649	-0.25741	0.6427	1	FALSE
c100603_g2	3471.92	2090.95	0.73158	0.28878	1	FALSE
c100603_g3	1.36078	0.685706	0.98877	0.85912	1	FALSE
c100603_g4	15.4036	16.5885	-0.10692	0.93351	1	FALSE
c100604_g1	16.5264	15.1175	0.12855	0.88098	1	FALSE
c100605_g1	2.6204	5.89794	-1.1704	0.37122	1	FALSE
c100606_g1	11.4952	19.0167	-0.72623	0.35766	1	FALSE
c100607_g1	0.638912	55.1888	-6.4326	0.00073066	0.14833	TRUE
c100608_g1	91.5446	97.7137	-0.094085	0.88277	1	FALSE
c100609_g1	6.78349	12.4908	-0.88077	0.342	1	FALSE
c100610_g1	277.384	434.164	-0.64636	0.22768	1	FALSE
c100610_g2	568.88	795.653	-0.48402	0.35885	1	FALSE
c100611_g1	51.4452	63.9792	-0.31457	0.59079	1	FALSE
c100611_g2	0	0	NA	NA	NA	NA
c100611_g3	0	0	NA	NA	NA	NA
c100611_g4	159.332	196.261	-0.30074	0.55526	1	FALSE
c100612_g1	132.744	73.9212	0.84459	0.17678	1	FALSE
c100613_g1	2.31915	5.6503	-1.2847	0.33049	1	FALSE
c100613_g2	23.5901	18.8353	0.32474	0.64557	1	FALSE
c100613_g3	1.04132	0.322148	1.6926	0.82596	1	FALSE
c100614_g1	252.038	231.493	0.12267	0.81131	1	FALSE
c100615_g1	9.23215	15.7527	-0.77086	0.45626	1	FALSE
c100616_g1	11.0302	6.07207	0.8612	0.37938	1	FALSE
c100617_g1	49.0953	25.3692	0.95251	0.13544	1	FALSE
c100618_g1	2.53745	0.694022	1.8703	0.49927	1	FALSE
c100618_g2	1.30548	0	Inf	0.44316	1	FALSE
c100619_g1	257.223	229.096	0.16707	0.75584	1	FALSE
c10062_g1	3.50527	1.38804	1.3365	0.46736	1	FALSE
c100620_g1	4.16308	28.1936	-2.7596	0.013598	0.7752	TRUE
c100620_g2	0.319456	0	Inf	1	1	FALSE
c100621_g1	0.666564	0.67739	-0.023243	1	1	FALSE
c100621_g2	2.91221	0.322148	3.1763	0.23265	1	FALSE
c100621_g3	14.4875	42.3614	-1.5479	0.039963	1	FALSE
c100622_g1	70.8755	107.678	-0.60337	0.72812	1	FALSE
c100622_g2	3918.23	4442.76	-0.18126	0.7155	1	FALSE
c100623_g1	3.90768	4.60121	-0.2357	0.88241	1	FALSE
c100623_g2	12.4994	5.10554	1.2917	0.16839	1	FALSE
c100623_g3	5.57917	4.07291	0.45399	0.76089	1	FALSE
c100623_g4	7.5133	5.0475	0.57388	0.59225	1	FALSE
c100624_g1	15412.7	15517.5	-0.009777	0.9832	1	FALSE
c100625_g1	46.8192	29.641	0.6595	0.28975	1	FALSE
c100626_g1	18.9316	9.93767	0.92981	0.59422	1	FALSE
c100626_g2	0	0.338695	#NAME?	0.9942	1	FALSE
c100626_g3	13.4476	7.30253	0.88088	0.33256	1	FALSE
c100626_g4	0.903769	0.694022	0.38097	1	1	FALSE
c100626_g5	0.319456	0.322148	-0.012106	1	1	FALSE
c100627_g1	25.9782	17.779	0.54713	0.53044	1	FALSE
c100628_g1	1.91674	12.961	-2.7575	0.045985	1	TRUE
c100629_g1	5.57917	23.1834	-2.055	0.42954	1	FALSE
c100630_g1	30.3578	13.795	1.1379	0.62641	1	FALSE
c100631_g1	32.1221	14.945	1.1039	0.10859	1	FALSE
c100631_g2	0	0	NA	NA	NA	NA
c100631_g3	3.24182	0.644296	2.331	0.29671	1	FALSE
c100631_g4	1.25088	0	Inf	0.45172	1	FALSE
c100631_g5	0.995472	0.644296	0.62766	1	1	FALSE
c100632_g1	235.74	238.45	-0.016491	0.98747	1	FALSE
c100632_g2	115.862	116.999	-0.01408	0.98272	1	FALSE
c100632_g3	46.3366	79.5859	-0.78036	0.18504	1	FALSE
c100633_g1	8.91119	14.3408	-0.68643	0.43235	1	FALSE
c100634_g1	2.8751	6.93057	-1.2694	0.40669	1	FALSE
c100635_g1	7.57011	3.35394	1.1745	0.33545	1	FALSE
c100636_g1	10.2247	8.81489	0.21404	0.82803	1	FALSE
c100637_g1	54.7807	49.7067	0.14023	0.8157	1	FALSE
c100637_g2	1.04132	1.69356	-0.70164	0.83542	1	FALSE
c100638_g1	1759.83	1897.96	-0.10901	0.82997	1	FALSE
c100639_g1	724.149	660.951	0.13174	0.79696	1	FALSE
c100640_g1	12.1393	14.2745	-0.23375	0.8916	1	FALSE
c100641_g1	0	0	NA	NA	NA	NA
c100641_g2	3.13996	0.338695	3.2127	0.19046	1	FALSE
c100641_g3	4.21768	8.12927	-0.94668	0.3986	1	FALSE
c100642_g1	3.54308	7.5915	-1.0994	0.33308	1	FALSE
c100642_g2	0.319456	0	Inf	1	1	FALSE
c100643_g1	55.6441	68.6157	-0.30231	0.59487	1	FALSE
c100644_g1	6.24644	9.15376	-0.55133	0.63566	1	FALSE
c100644_g2	0.319456	0	Inf	1	1	FALSE
c100645_g1	40.7604	7.69095	2.4059	0.0014109	0.22078	TRUE
c100646_g1	691.777	837.044	-0.275	0.60287	1	FALSE
c100646_g2	3293.72	4176.96	-0.34273	0.50172	1	FALSE
c100647_g1	8.97383	0.694022	3.6927	0.01234	0.73763	TRUE
c100647_g2	12.0483	4.99794	1.2694	0.51949	1	FALSE
c100647_g3	0.638912	0.347011	0.88064	1	1	FALSE
c100648_g1	30.6319	35.6147	-0.21744	0.76161	1	FALSE
c100649_g1	1.59728	7.03834	-2.1396	0.11264	1	FALSE
c100649_g2	4.41849	0.644296	2.7778	0.14291	1	FALSE
c100649_g3	2.69391	0	Inf	0.13976	1	FALSE
c100649_g4	6.52879	3.72581	0.80926	0.52221	1	FALSE
c100649_g5	3.78832	4.02318	-0.086777	1	1	FALSE
c100649_g6	15.7958	8.36028	0.91792	0.28487	1	FALSE
c100649_g7	0	0	NA	NA	NA	NA
c100649_g8	0	1.28859	#NAME?	0.47234	1	FALSE
c100650_g1	50.9378	191.294	-1.909	0.00080437	0.15727	FALSE
c100651_g1	5.71451	20.6947	-1.8566	0.02976	1	FALSE
c100652_g1	782.056	1147.53	-0.55318	0.28422	1	FALSE
c100652_g2	0	1.32169	#NAME?	0.41939	1	FALSE
c100653_g1	7.69741	20.0488	-1.3811	0.2636	1	FALSE
c100653_g2	5.29531	16.3813	-1.6293	0.072954	1	FALSE
c100654_g1	454.876	436.283	0.060209	0.92005	1	FALSE
c100655_g1	6.51934	6.91527	-0.08506	1	1	FALSE
c100655_g2	2.97696	3.43693	-0.20728	0.96365	1	FALSE
c100655_g3	5.1309	1.73505	1.5642	0.28204	1	FALSE
c100655_g4	4.40904	9.60022	-1.1226	0.52031	1	FALSE
c100656_g1	23.6039	15.1097	0.64355	0.38872	1	FALSE
c100657_g1	7.43326	14.4571	-0.95971	0.27241	1	FALSE
c100657_g2	11.8948	61.4353	-2.3687	0.0019475	0.27199	TRUE
c100658_g1	1090.5	1158.83	-0.087687	0.86197	1	FALSE
c100658_g2	0.921968	0.67739	0.44473	1	1	FALSE
c100658_g3	0.958368	7.36864	-2.9427	0.071172	1	FALSE
c100658_g4	4.01678	0.694022	2.533	0.17349	1	FALSE
c100659_g1	3.19597	2.01571	0.66497	0.74025	1	FALSE
c100659_g2	0.319456	0	Inf	1	1	FALSE
c100659_g3	0.602513	2.66832	-2.1469	0.39002	1	FALSE
c100659_g4	998.769	981.09	0.025766	0.98663	1	FALSE
c100660_g1	200.809	201.875	-0.0076354	0.99176	1	FALSE
c100661_g1	221.129	236.203	-0.09514	0.86065	1	FALSE
c100662_g1	47.2041	121.789	-1.3674	0.01648	0.84842	FALSE
c100663_g1	16.7068	11.4086	0.55031	0.47948	1	FALSE
c100664_g1	939.933	808.102	0.21802	0.7117	1	FALSE
c100665_g1	12.252	30.1264	-1.298	0.19103	1	FALSE
c100666_g1	2467.05	1996.27	0.30549	0.54729	1	FALSE
c100666_g2	2031.9	1779.65	0.19123	0.703	1	FALSE
c100667_g1	4.81949	1.0244	2.2341	0.43374	1	FALSE
c100667_g2	174.983	326.005	-0.89768	0.23938	1	FALSE
c100668_g1	46.0515	52.4985	-0.18903	0.76527	1	FALSE
c100669_g1	7.46896	6.69142	0.1586	0.93955	1	FALSE
c10067_g1	0.666564	0.991307	-0.57259	0.9816	1	FALSE
c100670_g1	49.0596	37.216	0.39861	0.51986	1	FALSE
c100671_g1	8.10857	11.4084	-0.49257	0.59586	1	FALSE
c100671_g2	3.83418	2.40421	0.67335	0.68106	1	FALSE
c100672_g1	679.149	683.198	-0.0085767	0.99948	1	FALSE
c100673_g1	2.2187	1.38804	0.67666	0.7894	1	FALSE
c100674_g1	4.47309	5.97253	-0.41707	0.75662	1	FALSE
c100674_g2	6.86715	5.33655	0.3638	0.80401	1	FALSE
c100674_g3	9.97142	7.47666	0.4154	0.67201	1	FALSE
c100675_g1	0.903769	5.70003	-2.6569	0.1053	1	FALSE
c100675_g2	0.96782	1.38804	-0.52024	0.97785	1	FALSE
c100675_g3	5.43075	2.42908	1.1607	0.66896	1	FALSE
c100676_g1	10.4073	7.80695	0.41477	0.64392	1	FALSE
c100677_g1	668.322	835.158	-0.32151	0.53032	1	FALSE
c100678_g1	11.8395	8.48434	0.48073	0.69355	1	FALSE
c100679_g1	1.26908	1.00785	0.33249	1	1	FALSE
c100679_g2	7.21275	14.4818	-1.0056	0.2731	1	FALSE
c10068_g1	0	0	NA	NA	NA	NA
c100680_g1	14.2705	10.2774	0.47356	0.54549	1	FALSE
c100681_g1	11.0012	19.7603	-0.84495	0.27456	1	FALSE
c100682_g1	0.319456	0.685706	-1.102	0.98663	1	FALSE
c100682_g2	3.62533	6.64152	-0.8734	0.45844	1	FALSE
c100683_g1	42.4532	37.9028	0.16357	0.7891	1	FALSE
c100683_g2	13.9046	12.1108	0.19927	0.84023	1	FALSE
c100684_g1	5.13161	17.0436	-1.7317	0.12789	1	FALSE
c100685_g1	0.958368	0	Inf	0.59194	1	FALSE
c100686_g1	28.4211	24.3959	0.22033	0.73148	1	FALSE
c100687_g1	49.3871	34.0762	0.53537	0.39306	1	FALSE
c100688_g1	2.2733	12.4909	-2.458	0.02193	0.95291	TRUE
c100689_g1	9.84261	12.0195	-0.28826	0.77596	1	FALSE
c10069_g1	2.26455	0.98299	1.204	0.65607	1	FALSE
c100690_g1	9.57926	4.39497	1.1241	0.29947	1	FALSE
c100691_g1	3463.27	5590.03	-0.69072	0.22019	1	FALSE
c100692_g1	23.9379	96.362	-2.0092	0.0011004	0.19222	TRUE
c100693_g1	368.205	574.752	-0.64243	0.21521	1	FALSE
c100694_g1	9.31289	6.38582	0.54436	0.5998	1	FALSE
c100695_g1	2.93041	1.36318	1.1041	0.59839	1	FALSE
c100696_g1	9.05678	29.3179	-1.6947	0.021806	0.9506	FALSE
c100697_g1	9.97875	6.47704	0.62353	0.52229	1	FALSE
c100697_g2	31.8201	22.6762	0.48876	0.4809	1	FALSE
c100698_g1	3.81668	2.94897	0.37211	0.86911	1	FALSE
c100698_g2	1.66204	0.999537	0.73362	0.88357	1	FALSE
c100698_g3	2.96751	2.61028	0.18505	1	1	FALSE
c100698_g4	1.25962	1.32169	-0.069385	1	1	FALSE
c100699_g1	45.6777	105.499	-1.2077	0.13915	1	FALSE
c100699_g2	0	0	NA	NA	NA	NA
c100699_g3	0.301256	1.73505	-2.5259	0.5874	1	FALSE
c100699_g4	16.9187	22.387	-0.40404	0.56685	1	FALSE
c100699_g5	0	0	NA	NA	NA	NA
c1007_g1	0.940168	1.32169	-0.49139	0.97754	1	FALSE
c10070_g1	1.31493	0.999537	0.39565	1	1	FALSE
c100700_g1	396.246	267.433	0.56722	0.27194	1	FALSE
c100701_g1	471.413	376.737	0.32343	0.52974	1	FALSE
c100702_g1	203.946	181.554	0.16779	0.73035	1	FALSE
c100702_g2	3.27752	6.47704	-0.98273	0.43382	1	FALSE
c100702_g3	1.01367	27.389	-4.7559	0.23317	1	FALSE
c100702_g4	0	8.88001	#NAME?	0.010435	0.68362	TRUE
c100702_g5	34.3669	36.9863	-0.10597	0.92088	1	FALSE
c100703_g1	0.347108	0	Inf	1	1	FALSE
c100703_g2	1.66204	0	Inf	0.3302	1	FALSE
c100703_g3	0	0	NA	NA	NA	NA
c100703_g4	4.41919	3.76722	0.23028	0.88689	1	FALSE
c100703_g5	0.319456	1.98253	-2.6337	0.41147	1	FALSE
c100703_g6	0.648364	2.32131	-1.8401	0.47096	1	FALSE
c100703_g7	1909.46	2240.8	-0.23085	0.64999	1	FALSE
c100704_g1	111.764	101.209	0.14311	0.77007	1	FALSE
c100704_g2	1.62493	3.33748	-1.0384	0.5735	1	FALSE
c100705_g1	2033.41	1501.15	0.43784	0.38443	1	FALSE
c100706_g1	101.519	168.204	-0.72846	0.19101	1	FALSE
c100707_g1	59.4148	124.645	-1.0689	0.061811	1	FALSE
c100707_g2	109.375	81.6961	0.42094	0.42838	1	FALSE
c100707_g3	0.319456	2.33785	-2.8715	0.32616	1	FALSE
c100707_g4	17.5197	20.3726	-0.21765	0.81888	1	FALSE
c100707_g5	0	0.338695	#NAME?	0.9942	1	FALSE
c100707_g6	0.666564	2.70964	-2.0233	0.38511	1	FALSE
c100707_g7	36.0881	59.7528	-0.72748	0.23797	1	FALSE
c100708_g1	276.128	255.884	0.10984	0.83157	1	FALSE
c100708_g2	0	0	NA	NA	NA	NA
c100708_g3	0.96782	1.33823	-0.46752	0.97769	1	FALSE
c100708_g4	17.3741	26.7575	-0.62301	0.39699	1	FALSE
c100708_g5	4.42724	5.03918	-0.18678	0.95567	1	FALSE
c100708_g6	0	0	NA	NA	NA	NA
c100709_g1	273.139	358.697	-0.39313	0.45934	1	FALSE
c10071_g1	0	0	NA	NA	NA	NA
c100710_g1	5.021	24.7427	-2.301	0.0063504	0.53129	TRUE
c100711_g1	14.6716	9.3762	0.64595	0.44684	1	FALSE
c100712_g1	9.55955	12.3762	-0.37256	0.81394	1	FALSE
c100712_g2	318.004	277.302	0.19758	0.70138	1	FALSE
c100713_g1	13.5597	18.2658	-0.42981	0.56501	1	FALSE
c100713_g2	47.5148	38.9273	0.28759	0.63043	1	FALSE
c100713_g3	0.301256	0.644296	-1.0967	0.98645	1	FALSE
c100714_g1	7.37655	8.36011	-0.18058	0.8945	1	FALSE
c100715_g1	5.51512	6.66638	-0.27351	0.82971	1	FALSE
c100715_g2	140.188	168.235	-0.26312	0.73561	1	FALSE
c100716_g1	0	1.33823	#NAME?	0.41706	1	FALSE
c100717_g1	0	0	NA	NA	NA	NA
c100717_g2	1.30548	0	Inf	0.44316	1	FALSE
c100717_g3	4.26424	4.61767	-0.11488	0.95713	1	FALSE
c100717_g4	0.958368	0.685706	0.48299	1	1	FALSE
c100718_g1	6.54699	8.27721	-0.33831	0.735	1	FALSE
c100719_g1	3.23237	7.66609	-1.2459	0.28205	1	FALSE
c100720_g1	2.2369	0.338695	2.7234	0.36006	1	FALSE
c100721_g1	11.6676	5.79965	1.0085	0.26824	1	FALSE
c100722_g1	0.96782	0.991307	-0.034592	1	1	FALSE
c100722_g2	56.3869	49.2766	0.19446	0.75886	1	FALSE
c100723_g1	59.0121	125.968	-1.094	0.13525	1	FALSE
c100724_g1	6.39053	4.70057	0.4431	0.72847	1	FALSE
c100725_g1	0	0.999537	#NAME?	0.56299	1	FALSE
c100725_g2	21.0628	11.7555	0.84135	0.26759	1	FALSE
c100725_g3	33.9217	20.0505	0.75857	0.25526	1	FALSE
c100726_g1	6.66554	1.71011	1.9626	0.14032	1	FALSE
c100727_g1	7.48716	6.66647	0.1675	0.93958	1	FALSE
c100728_g1	27.2539	35.4645	-0.37991	0.56662	1	FALSE
c100729_g1	25.6188	19.0427	0.42797	0.52821	1	FALSE
c100730_g1	40.1245	11.5909	1.7915	0.044616	1	FALSE
c100731_g1	18.8077	20.5457	-0.12752	0.90237	1	FALSE
c100732_g1	1.25088	0.999537	0.32361	1	1	FALSE
c100732_g2	65.0243	22.6264	1.523	0.01541	0.82425	FALSE
c100733_g1	7.74115	3.07329	1.3328	0.37915	1	FALSE
c100733_g2	0	0	NA	NA	NA	NA
c100734_g1	0.638912	0	Inf	0.77907	1	FALSE
c100734_g2	49.5157	0	Inf	0.091414	1	FALSE
c100734_g3	5.50496	1.34655	2.0315	0.18271	1	FALSE
c100734_g4	4.41849	6.94712	-0.65286	0.58998	1	FALSE
c100734_g5	0.347108	0.966444	-1.4773	0.79812	1	FALSE
c100734_g6	0	0	NA	NA	NA	NA
c100735_g1	29.8735	42.626	-0.51287	0.42692	1	FALSE
c100735_g2	0	0.694022	#NAME?	0.75027	1	FALSE
c100736_g1	13.3391	8.97106	0.57231	0.51846	1	FALSE
c100737_g1	597.486	387.376	0.62517	0.23742	1	FALSE
c100737_g2	1.63438	2.03234	-0.31439	0.97183	1	FALSE
c100738_g1	21.8756	8.88009	1.3007	0.10032	1	FALSE
c100739_g1	0	0.644296	#NAME?	0.75914	1	FALSE
c100739_g2	87.4098	39.4847	1.1465	0.4019	1	FALSE
c100740_g1	3.27822	9.35957	-1.5135	0.15963	1	FALSE
c100741_g1	27.0654	5.52731	2.2918	0.04621	1	TRUE
c100741_g2	26.5632	6.19647	2.0999	0.13537	1	FALSE
c100742_g1	4.30929	6.76592	-0.65084	0.64185	1	FALSE
c100743_g1	6.27338	9.84769	-0.65054	0.50839	1	FALSE
c100744_g1	7.35905	10.0869	-0.4549	0.6614	1	FALSE
c100745_g1	9.25759	10.3923	-0.1668	0.89732	1	FALSE
c100746_g1	0.638912	1.69356	-1.4064	0.68403	1	FALSE
c100746_g2	13.575	10.3427	0.39234	0.69559	1	FALSE
c100746_g3	7.03015	2.01562	1.8023	0.16344	1	FALSE
c100746_g4	0.666564	0.338695	0.97676	1	1	FALSE
c100746_g5	1.25088	0.669159	0.90252	0.86363	1	FALSE
c100746_g6	6.05358	5.33664	0.18186	0.92118	1	FALSE
c100747_g1	19.8207	37.6446	-0.92544	0.16367	1	FALSE
c100748_g1	0	0	NA	NA	NA	NA
c100748_g2	3.58822	10.5583	-1.557	0.14807	1	FALSE
c100748_g3	32.7662	25.3541	0.36999	0.57233	1	FALSE
c100749_g1	2114.14	1550.9	0.44696	0.37523	1	FALSE
c100750_g1	23.3187	22.0564	0.080292	0.94974	1	FALSE
c100751_g1	273.545	325.993	-0.25306	0.64216	1	FALSE
c100752_g1	0.638912	1.01617	-0.66945	0.98159	1	FALSE
c100753_g1	2.65751	5.65038	-1.0883	0.39721	1	FALSE
c100753_g2	0.666564	0	Inf	0.77386	1	FALSE
c100753_g3	4.61055	5.44441	-0.23984	0.96546	1	FALSE
c100753_g4	80.1798	82.2733	-0.037186	0.97829	1	FALSE
c100753_g5	0	0	NA	NA	NA	NA
c100753_g6	5.78872	7.44348	-0.36273	0.77697	1	FALSE
c100754_g1	3.52417	0.669159	2.3969	0.24692	1	FALSE
c100755_g1	6.82934	23.3729	-1.775	0.3786	1	FALSE
c100755_g2	0.958368	3.74253	-1.9654	0.35754	1	FALSE
c100756_g1	266.161	269.676	-0.018929	0.9813	1	FALSE
c100757_g1	449.746	721.998	-0.68288	0.19109	1	FALSE
c100757_g2	0.319456	3.1231	-3.2893	0.4506	1	FALSE
c100757_g3	0	0	NA	NA	NA	NA
c100757_g4	0.940168	1.96598	-1.0643	0.71573	1	FALSE
c100758_g1	290.797	534.436	-0.87801	0.090571	1	FALSE
c100758_g2	3.55182	1.28859	1.4628	0.45277	1	FALSE
c100759_g1	28.6242	25.7425	0.15308	0.82034	1	FALSE
c100760_g1	25.2906	25.0708	0.012596	1	1	FALSE
c100761_g1	235.086	179.612	0.38831	0.72856	1	FALSE
c100761_g10	9.87619	65.9012	-2.7383	0.15537	1	FALSE
c100761_g2	60.0661	60.1062	-0.00096397	0.98369	1	FALSE
c100761_g3	6.07912	39.8564	-2.7129	0.13911	1	FALSE
c100761_g4	9.39585	3.04019	1.6279	0.14452	1	FALSE
c100761_g5	8.81083	25.6986	-1.5443	0.12756	1	FALSE
c100761_g6	26.7242	37.1661	-0.47584	0.4637	1	FALSE
c100761_g7	0.648364	5.29523	-3.0298	0.079027	1	FALSE
c100761_g8	9.86151	5.16367	0.93341	0.44934	1	FALSE
c100761_g9	9.15794	17.7278	-0.95292	0.22983	1	FALSE
c100762_g1	19.9232	12.6639	0.65373	0.40649	1	FALSE
c100762_g2	8.79404	2.98215	1.5602	0.19037	1	FALSE
c100762_g3	33.0893	20.6617	0.67941	0.31601	1	FALSE
c100762_g4	6.81185	7.05497	-0.050595	1	1	FALSE
c100762_g5	26.0213	40.5131	-0.63869	0.31884	1	FALSE
c100763_g1	77.4138	101.734	-0.39414	0.47655	1	FALSE
c100764_g1	214.454	208.79	0.038618	0.92398	1	FALSE
c100765_g1	1.62493	20.7752	-3.6764	0.026998	1	TRUE
c100766_g1	20.3977	15.1674	0.42743	0.58245	1	FALSE
c100767_g1	1572.99	1620.25	-0.042707	0.93137	1	FALSE
c100768_g1	15.7594	10.7642	0.54997	0.50936	1	FALSE
c100769_g1	386.173	281.554	0.45584	0.39196	1	FALSE
c100770_g1	6.18239	7.07161	-0.19387	0.89174	1	FALSE
c100771_g1	0	0	NA	NA	NA	NA
c100771_g2	85.6723	91.338	-0.092386	0.90451	1	FALSE
c100772_g1	22.7168	65.2183	-1.5215	0.080948	1	FALSE
c100773_g1	3.19597	6.3775	-0.99674	0.43579	1	FALSE
c100774_g1	36.3148	0.999537	5.1832	0.0091032	0.63648	TRUE
c100774_g2	36.4882	63.3693	-0.79636	0.25221	1	FALSE
c100775_g1	282.37	356.222	-0.33519	0.53584	1	FALSE
c100775_g2	11.3112	18.7525	-0.72933	0.35043	1	FALSE
c100775_g3	64.9327	76.2407	-0.23162	0.695	1	FALSE
c100776_g1	10.9189	15.1175	-0.46939	0.58442	1	FALSE
c100777_g1	40.7969	18.7691	1.1201	0.095106	1	FALSE
c100778_g1	7.66906	5.0559	0.60108	0.59052	1	FALSE
c100779_g1	560.909	338.449	0.72883	0.1511	1	FALSE
c10078_g1	0	0	NA	NA	NA	NA
c100780_g1	622.065	562.753	0.14456	0.76893	1	FALSE
c100781_g1	17.9592	25.394	-0.49976	0.48497	1	FALSE
c100782_g1	8.39163	9.18668	-0.13059	0.94483	1	FALSE
c100783_g1	15.7661	17.1416	-0.12068	0.90165	1	FALSE
c100784_g1	0	1.62729	#NAME?	0.31428	1	FALSE
c100784_g2	14.7741	21.114	-0.51512	0.56943	1	FALSE
c100785_g1	50.0499	123.172	-1.2992	0.025009	0.99989	FALSE
c100786_g1	31.5931	8.21218	1.9438	0.0087327	0.62453	FALSE
c100787_g1	5.80692	0.67739	3.0997	0.065229	1	FALSE
c100787_g2	30.1822	20.7101	0.54336	0.43507	1	FALSE
c100787_g3	0.666564	0	Inf	0.77386	1	FALSE
c100787_g4	1.29673	0.999537	0.37554	1	1	FALSE
c100788_g1	81.494	108.904	-0.4183	0.46399	1	FALSE
c100789_g1	26.8116	20.901	0.35929	0.61541	1	FALSE
c10079_g1	0	0	NA	NA	NA	NA
c100790_g1	1260.32	1625.22	-0.36685	0.48623	1	FALSE
c100790_g2	1052.88	664.717	0.66354	0.2144	1	FALSE
c100791_g1	49.7604	45.1299	0.14092	0.83107	1	FALSE
c100791_g2	94.4622	92.2768	0.033768	0.96472	1	FALSE
c100791_g3	73.9648	70.9219	0.060608	0.93011	1	FALSE
c100791_g4	0.96782	1.98261	-1.0346	0.71445	1	FALSE
c100792_g1	18.8819	13.3413	0.5011	0.5266	1	FALSE
c100793_g1	0	0	NA	NA	NA	NA
c100793_g2	39.5147	14.6299	1.4335	0.037236	1	FALSE
c100793_g3	1.99094	4.37843	-1.137	0.45796	1	FALSE
c100793_g4	0.301256	1.62729	-2.4334	0.51868	1	FALSE
c100793_g5	0.620712	0.98299	-0.66325	0.98142	1	FALSE
c100794_g1	2.93111	4.93982	-0.75301	0.58103	1	FALSE
c100795_g1	42.2631	30.0876	0.49023	0.4286	1	FALSE
c100796_g1	13.4316	19.5623	-0.54244	0.47024	1	FALSE
c100797_g1	121.133	263.607	-1.1218	0.038143	1	FALSE
c100797_g2	15.539	30.9546	-0.99426	0.15308	1	FALSE
c100797_g3	1.90799	22.4786	-3.5584	0.00024379	0.071386	TRUE
c100798_g1	2.82996	17.8275	-2.6553	0.0059587	0.51601	TRUE
c100799_g1	24.3695	21.1485	0.20452	0.80354	1	FALSE
c10080_g1	0.301256	0	Inf	1	1	FALSE
c100800_g1	1.60673	2.40421	-0.58144	0.85568	1	FALSE
c100800_g2	17.1836	20.8844	-0.28139	0.71071	1	FALSE
c100801_g1	4.55604	3.64299	0.32266	0.88679	1	FALSE
c100802_g1	77.8676	38.3067	1.0234	0.2191	1	FALSE
c100802_g2	1.29673	3.94851	-1.6064	0.3451	1	FALSE
c100803_g1	24.8592	10.3758	1.2606	0.093039	1	FALSE
c100804_g1	1908.81	1909.83	-0.00077212	0.99327	1	FALSE
c100805_g1	16.9921	42.9889	-1.3391	0.10234	1	FALSE
c100806_g1	2.89401	4.29561	-0.56979	0.71652	1	FALSE
c100806_g2	43.049	47.4997	-0.14194	0.8084	1	FALSE
c100806_g3	0.301256	0.322148	-0.096732	1	1	FALSE
c100806_g4	136.934	241.049	-0.81584	0.13797	1	FALSE
c100806_g5	0	0.338695	#NAME?	0.9942	1	FALSE
c100806_g6	0.638912	4.64245	-2.8612	0.11825	1	FALSE
c100806_g7	0.694216	1.69356	-1.2866	0.68164	1	FALSE
c100806_g8	4.19144	4.67571	-0.15774	0.9571	1	FALSE
c100807_g1	493.664	399.82	0.30418	0.56626	1	FALSE
c100807_g2	0.301256	0	Inf	1	1	FALSE
c100808_g1	24.8882	26.6331	-0.097759	0.90293	1	FALSE
c100809_g1	33.8454	67.5975	-0.99801	0.096247	1	FALSE
c10081_g1	1.01367	0	Inf	0.5818	1	FALSE
c100810_g1	1672.83	1337.95	0.32226	0.54809	1	FALSE
c100811_g1	17.5015	11.7969	0.56907	0.46417	1	FALSE
c100812_g1	7.50456	2.76777	1.439	0.21367	1	FALSE
c100812_g2	149.17	135.244	0.14139	0.80538	1	FALSE
c100812_g3	8.63688	9.11209	-0.077272	0.99242	1	FALSE
c100812_g4	4.33774	2.3959	0.85638	0.60625	1	FALSE
c100812_g5	9.57846	6.0058	0.67344	0.51091	1	FALSE
c100812_g6	210.344	170.537	0.30267	0.59223	1	FALSE
c100812_g7	35.8021	4.36171	3.0371	0.00015628	0.051823	TRUE
c100813_g1	6.79224	8.51761	-0.32656	0.78875	1	FALSE
c100814_g1	18.3056	22.4535	-0.29465	0.69633	1	FALSE
c100815_g1	5.33975	2.70964	0.97867	0.50628	1	FALSE
c100816_g1	143.372	165.018	-0.20286	0.75814	1	FALSE
c100816_g2	142.551	171.783	-0.2691	0.66717	1	FALSE
c100817_g1	6.48364	9.18561	-0.50257	0.6716	1	FALSE
c100818_g1	36.5052	14.3578	1.3463	0.29848	1	FALSE
c100819_g1	13.0765	66.5871	-2.3483	0.0043797	0.43261	TRUE
c100820_g1	9.01164	5.60906	0.68403	0.53492	1	FALSE
c100821_g1	1.57033	1.94943	-0.31199	0.97137	1	FALSE
c100821_g2	2.72156	1.71019	0.67028	0.80756	1	FALSE
c100822_g1	26.03	43.6346	-0.7453	0.24596	1	FALSE
c100823_g1	0	0	NA	NA	NA	NA
c100823_g10	1.92619	3.65954	-0.92591	0.5964	1	FALSE
c100823_g11	5.48747	9.13704	-0.73559	0.4883	1	FALSE
c100823_g12	2.20924	4.68403	-1.0842	0.48342	1	FALSE
c100823_g2	5.46927	3.25457	0.74888	0.61248	1	FALSE
c100823_g3	3.16761	2.62682	0.27008	0.94379	1	FALSE
c100823_g4	67.0627	56.1415	0.25644	0.68869	1	FALSE
c100823_g5	7.696	0.644296	3.5783	0.021331	0.94328	TRUE
c100823_g6	5.26846	14.6136	-1.4719	0.096005	1	FALSE
c100823_g7	2.5105	5.01432	-0.99808	0.50398	1	FALSE
c100823_g8	0	1.68524	#NAME?	0.30796	1	FALSE
c100823_g9	0	0.991307	#NAME?	0.56442	1	FALSE
c100824_g1	30.1275	15.2825	0.97921	0.16211	1	FALSE
c100825_g1	0	0	NA	NA	NA	NA
c100825_g2	26.284	33.8028	-0.36296	0.57365	1	FALSE
c100826_g1	186.668	382.569	-1.0352	0.34863	1	FALSE
c100827_g1	9.69711	15.8285	-0.70689	0.39775	1	FALSE
c100828_g1	3.07661	3.34562	-0.12093	1	1	FALSE
c100829_g1	68.2938	78.2812	-0.19691	0.73619	1	FALSE
c10083_g1	0.347108	0	Inf	1	1	FALSE
c10083_g2	0	0	NA	NA	NA	NA
c100830_g1	693.674	622.388	0.15644	0.75944	1	FALSE
c100831_g1	56.7849	59.3132	-0.062847	0.89309	1	FALSE
c100832_g1	87.1582	61.0839	0.51284	0.36133	1	FALSE
c100833_g1	0.694216	5.75807	-3.0521	0.06257	1	FALSE
c100835_g1	14.3755	26.0882	-0.85978	0.44071	1	FALSE
c100836_g1	188.858	240.589	-0.34927	0.52579	1	FALSE
c100837_g1	7.41436	6.1218	0.27637	0.82071	1	FALSE
c100838_g1	458.157	270.976	0.75768	0.44439	1	FALSE
c100839_g1	1.68969	4.66739	-1.4659	0.32282	1	FALSE
c100840_g1	12.1523	7.5263	0.69122	0.43232	1	FALSE
c100841_g1	31.7823	19.9497	0.67186	0.33433	1	FALSE
c100841_g2	0.694216	0.338695	1.0354	1	1	FALSE
c100842_g1	23.9466	25.3453	-0.081893	0.94905	1	FALSE
c100842_g2	296.497	264.639	0.164	0.75413	1	FALSE
c100842_g3	0	1.37973	#NAME?	0.4114	1	FALSE
c100843_g1	9.22923	18.0491	-0.96764	0.41356	1	FALSE
c100844_g1	1.27782	22.0155	-4.1068	6.9955e-05	0.031229	TRUE
c100844_g2	289.357	334.518	-0.20923	0.68121	1	FALSE
c100844_g3	0.958368	6.70788	-2.8072	0.060481	1	FALSE
c100845_g1	3.83347	25.0376	-2.7074	0.066475	1	FALSE
c100846_g1	10.948	60.881	-2.4753	0.010666	0.68962	TRUE
c100847_g1	44.5101	21.5203	1.0484	0.10049	1	FALSE
c100848_g1	14.2758	11.3517	0.33066	0.82365	1	FALSE
c100849_g1	11.7943	21.263	-0.85025	0.37186	1	FALSE
c100850_g1	1.94509	4.38674	-1.1733	0.45867	1	FALSE
c100851_g1	1.90799	0.322148	2.5663	0.44795	1	FALSE
c100851_g2	2.3468	2.36263	-0.0097006	1	1	FALSE
c100852_g1	1459.37	1220.29	0.25812	0.61976	1	FALSE
c100853_g1	25.2179	32.1267	-0.34933	0.59493	1	FALSE
c100854_g1	143.307	73.0798	0.97157	0.07697	1	FALSE
c100855_g1	4.8937	5.74992	-0.23262	0.88735	1	FALSE
c100856_g1	9869.6	9713.09	0.023061	0.97463	1	FALSE
c100857_g1	9.58579	8.15388	0.23341	0.81566	1	FALSE
c100857_g2	25.2353	24.2143	0.059583	0.91268	1	FALSE
c100858_g1	32.3289	55.9579	-0.79152	0.22184	1	FALSE
c100859_g1	9821.64	2727.16	1.8486	0.085735	1	FALSE
c100859_g2	0	0	NA	NA	NA	NA
c100859_g3	0	0	NA	NA	NA	NA
c100859_g4	2.20924	3.33739	-0.59517	0.77606	1	FALSE
c100859_g5	1.25962	0.338695	1.8949	0.67916	1	FALSE
c100859_g6	0	0	NA	NA	NA	NA
c10086_g1	0	0	NA	NA	NA	NA
c100860_g1	3.93533	3.67617	0.098281	1	1	FALSE
c100861_g1	0.995472	0	Inf	0.58506	1	FALSE
c100861_g2	622.441	605.044	0.040898	0.93487	1	FALSE
c100862_g1	21.6733	28.4753	-0.39379	0.58342	1	FALSE
c100863_g1	5.90657	15.1358	-1.3576	0.52131	1	FALSE
c100863_g2	0.301256	9.02228	-4.9044	0.29028	1	FALSE
c100864_g1	16.5635	15.3738	0.10753	0.90833	1	FALSE
c100865_g1	117.996	138.137	-0.22735	0.65482	1	FALSE
c100866_g1	0	0.67739	#NAME?	0.75317	1	FALSE
c100866_g2	0	0	NA	NA	NA	NA
c100866_g3	6.05146	14.6463	-1.2752	0.26077	1	FALSE
c100867_g1	16.1443	0	Inf	0.00021099	0.064289	TRUE
c100868_g1	18.8922	13.8542	0.44747	0.57874	1	FALSE
c100869_g1	31.4635	18.5288	0.76391	0.26956	1	FALSE
c10087_g1	0	0	NA	NA	NA	NA
c100870_g1	59.6468	46.5231	0.3585	0.71558	1	FALSE
c100871_g1	710.951	531.959	0.41844	0.40262	1	FALSE
c100872_g1	14.4438	14.143	0.030358	0.99528	1	FALSE
c100873_g1	10.7005	30.375	-1.5052	0.066141	1	FALSE
c100874_g1	8.32687	8.08778	0.042032	1	1	FALSE
c100874_g2	1.95384	2.33777	-0.25882	0.96928	1	FALSE
c100874_g3	0	0	NA	NA	NA	NA
c100874_g4	15.9959	5.40291	1.5659	0.076672	1	FALSE
c100874_g5	5.1113	2.40421	1.0881	0.68006	1	FALSE
c100874_g6	2.2369	2.67646	-0.25883	0.96698	1	FALSE
c100875_g1	86.5136	71.4232	0.27653	0.62913	1	FALSE
c100876_g1	19.9932	11.9533	0.7421	0.38312	1	FALSE
c100877_g1	5.09521	5.59243	-0.13433	0.95309	1	FALSE
c100878_g1	721.178	1085.15	-0.58946	0.25696	1	FALSE
c100879_g1	199.797	218.498	-0.12909	0.80669	1	FALSE
c100880_g1	9.70585	10.4088	-0.10088	0.94199	1	FALSE
c100880_g2	6.74709	6.93898	-0.040457	1	1	FALSE
c100881_g1	112.346	126.589	-0.17221	0.77312	1	FALSE
c100881_g2	0	0	NA	NA	NA	NA
c100882_g1	16.4078	8.52592	0.94445	0.24999	1	FALSE
c100882_g2	5.19496	1.71842	1.596	0.28092	1	FALSE
c100883_g1	10.3259	16.7867	-0.70105	0.39024	1	FALSE
c100883_g2	1.29673	0	Inf	0.4445	1	FALSE
c100884_g1	7.5672	44.0044	-2.5398	0.020317	0.92848	TRUE
c100885_g1	11.2762	8.94761	0.33371	0.73801	1	FALSE
c100886_g1	49.4206	91.513	-0.88887	0.31391	1	FALSE
c100886_g2	31.0051	29.5502	0.069337	0.92189	1	FALSE
c100886_g3	2.5287	1.71019	0.56424	0.81141	1	FALSE
c100887_g1	3.28697	12.7467	-1.9553	0.049389	1	FALSE
c100888_g1	35.6761	19.5873	0.86504	0.20043	1	FALSE
c100889_g1	9.03054	16.1918	-0.84238	0.31656	1	FALSE
c10089_g1	0	0	NA	NA	NA	NA
c100890_g1	39.7448	57.2321	-0.52606	0.36688	1	FALSE
c100890_g2	13.7962	20.1324	-0.54524	0.4545	1	FALSE
c100891_g1	3.67118	3.64291	0.011153	1	1	FALSE
c100891_g2	0	0	NA	NA	NA	NA
c100892_g1	159.451	166.812	-0.065111	0.91298	1	FALSE
c100893_g1	9.52104	0.322148	4.8853	0.014069	0.78516	TRUE
c100893_g2	5.67882	7.30253	-0.36281	0.77731	1	FALSE
c100894_g1	974.403	989.28	-0.02186	0.95503	1	FALSE
c100894_g2	3.94408	2.68478	0.55488	0.775	1	FALSE
c100895_g1	10.6103	3.99	1.411	0.1759	1	FALSE
c100896_g1	9.26704	10.5913	-0.19269	0.89759	1	FALSE
c100896_g2	0.301256	0	Inf	1	1	FALSE
c100897_g1	49.9696	66.5498	-0.41339	0.61595	1	FALSE
c100897_g2	16.6516	17.3311	-0.057698	0.96224	1	FALSE
c100898_g1	2.91221	1.70188	0.77499	0.71598	1	FALSE
c100898_g2	15.3141	5.44432	1.492	0.15244	1	FALSE
c100899_g1	639.718	609.345	0.070176	0.90747	1	FALSE
c1009_g1	0	0	NA	NA	NA	NA
c10090_g1	2.80301	0.694022	2.0139	0.36024	1	FALSE
c100900_g1	1053.55	939.575	0.16518	0.74642	1	FALSE
c100901_g1	45.9908	50.0628	-0.12239	0.88324	1	FALSE
c100902_g1	4.18128	5.69171	-0.44492	0.74993	1	FALSE
c100903_g1	28.4037	17.67	0.68478	0.34124	1	FALSE
c100904_g1	6.15403	6.08845	0.015457	1	1	FALSE
c100905_g1	539.503	870.734	-0.6906	0.17536	1	FALSE
c100906_g1	202.255	236.5	-0.22567	0.65799	1	FALSE
c100906_g2	2.28275	5.27851	-1.2094	0.37667	1	FALSE
c100906_g3	4.57424	1.37973	1.7292	0.28669	1	FALSE
c100907_g1	9.2037	14.4981	-0.65558	0.4665	1	FALSE
c100908_g1	853.31	828.156	0.043168	0.91362	1	FALSE
c100909_g1	34.5608	20.7847	0.73361	0.48664	1	FALSE
c100910_g1	998.734	456.055	1.1309	0.24944	1	FALSE
c100911_g1	3.21417	83.9435	-4.7069	0.22907	1	FALSE
c100912_g1	4.6026	0.999537	2.2031	0.20893	1	FALSE
c100913_g1	108.9	159.269	-0.54846	0.30466	1	FALSE
c100913_g2	184.91	249.808	-0.434	0.40146	1	FALSE
c100914_g1	86.4526	81.8092	0.079647	0.90359	1	FALSE
c100915_g1	16.4813	5.43609	1.6002	0.069647	1	FALSE
c100916_g1	18.5188	3.03179	2.6107	0.012343	0.73763	TRUE
c100917_g1	52.0266	41.8002	0.31574	0.63463	1	FALSE
c100918_g1	13.1478	18.3073	-0.4776	0.56527	1	FALSE
c100919_g1	59.4196	32.903	0.85272	0.16603	1	FALSE
c10092_g1	0.347108	0	Inf	1	1	FALSE
c100920_g1	8.19002	0.347011	4.5608	0.018555	0.88748	TRUE
c100920_g2	2.62986	0.694022	1.9219	0.42374	1	FALSE
c100921_g1	339.751	204.944	0.72925	0.16589	1	FALSE
c100922_g1	68.2236	115.915	-0.76472	0.39653	1	FALSE
c100923_g1	9.59454	13.0357	-0.44219	0.6263	1	FALSE
c100923_g2	0.602513	0	Inf	0.78626	1	FALSE
c100923_g3	2.80301	1.34655	1.0577	0.60336	1	FALSE
c100923_g4	6.43709	7.36066	-0.19343	0.89246	1	FALSE
c100924_g1	954.326	276.385	1.7878	0.042168	1	FALSE
c100925_g1	52.5961	66.4711	-0.33777	0.60778	1	FALSE
c100926_g1	1910.42	1867.11	0.033082	0.94683	1	FALSE
c100927_g1	17.3138	6.36935	1.4427	0.10866	1	FALSE
c100927_g2	0	0	NA	NA	NA	NA
c100928_g1	33.2334	29.9041	0.15229	0.85328	1	FALSE
c100929_g1	94.2661	130.073	-0.46451	0.49321	1	FALSE
c100929_g2	17.1923	19.0578	-0.14862	0.84446	1	FALSE
c100929_g3	0.620712	2.30468	-1.8926	0.47319	1	FALSE
c100929_g4	33.7652	51.5939	-0.61166	0.52461	1	FALSE
c100930_g1	2.18159	7.72405	-1.824	0.15059	1	FALSE
c100931_g1	3.80652	2.64346	0.52605	0.77765	1	FALSE
c100932_g1	70.1575	32.0206	1.1316	0.090781	1	FALSE
c100933_g1	12.5082	21.6105	-0.78886	0.29312	1	FALSE
c100933_g2	132.559	185.738	-0.48664	0.34735	1	FALSE
c100934_g1	1.27782	33.0129	-4.6913	0.00026041	0.074858	TRUE
c100935_g1	29.0696	105.719	-1.8626	0.094543	1	FALSE
c100936_g1	22.3544	22.8944	-0.034437	1	1	FALSE
c100937_g1	1.31493	1.99084	-0.5984	0.84784	1	FALSE
c100938_g1	14.9015	17.1251	-0.20065	0.80688	1	FALSE
c100938_g2	598.641	546.67	0.13102	0.81559	1	FALSE
c100939_g1	23.3754	22.8575	0.032323	1	1	FALSE
c100940_g1	1.88034	1.30514	0.52679	0.90301	1	FALSE
c100941_g1	1791.9	1159.17	0.62839	0.21488	1	FALSE
c100942_g1	0	47.9026	#NAME?	0.020165	0.92512	TRUE
c100942_g2	5.74357	54.0091	-3.2332	0.00014324	0.049196	TRUE
c100942_g3	2.2369	0.694022	1.6884	0.51194	1	FALSE
c100943_g1	0	25.3318	#NAME?	0.12706	1	FALSE
c100944_g1	10.836	9.42609	0.2011	0.83958	1	FALSE
c100945_g1	29.52	22.9236	0.36486	0.62858	1	FALSE
c100946_g1	3.52347	2.37103	0.57148	0.76085	1	FALSE
c100947_g1	6.09943	36.5801	-2.5843	0.00068322	0.14221	TRUE
c100947_g2	16.6523	23.6259	-0.50464	0.48578	1	FALSE
c100947_g3	0	0	NA	NA	NA	NA
c100948_g1	51.8562	43.5299	0.25251	0.64273	1	FALSE
c100949_g1	92.0308	48.9053	0.91213	0.11931	1	FALSE
c100950_g1	17.7868	23.4447	-0.39846	0.57843	1	FALSE
c100951_g1	0	0	NA	NA	NA	NA
c100951_g2	773.066	957.311	-0.3084	0.55026	1	FALSE
c100951_g3	1.25088	2.71787	-1.1195	0.66689	1	FALSE
c100952_g1	16.8568	7.18761	1.2297	0.17232	1	FALSE
c100952_g2	0.620712	0.322148	0.9462	1	1	FALSE
c100952_g3	17.7218	3.80049	2.2213	0.23523	1	FALSE
c100953_g1	39.0416	32.6718	0.25697	0.6991	1	FALSE
c100954_g1	25.3249	32.1281	-0.34328	0.63111	1	FALSE
c100954_g2	25.4028	61.438	-1.2741	0.060005	1	FALSE
c100955_g1	145.884	131.817	0.14628	0.78033	1	FALSE
c100956_g1	1010.47	1066.23	-0.077495	0.88661	1	FALSE
c100957_g1	1.91674	14.9103	-2.9596	0.068086	1	FALSE
c100957_g2	14.8112	47.3091	-1.6754	0.041783	1	FALSE
c100958_g1	69.1454	85.1879	-0.30102	0.83301	1	FALSE
c100958_g2	0.301256	1.35478	-2.169	0.65228	1	FALSE
c100959_g1	10.8839	4.08123	1.4151	0.15906	1	FALSE
c100960_g1	4.82894	3.4203	0.49759	0.76453	1	FALSE
c100961_g1	8.72999	5.89919	0.56546	0.72711	1	FALSE
c100961_g2	48.2478	64.8013	-0.42556	0.48395	1	FALSE
c100961_g3	41.3769	75.7987	-0.87335	0.1867	1	FALSE
c100961_g4	9.59595	11.6227	-0.27645	0.77316	1	FALSE
c100962_g1	23.1419	21.0819	0.1345	0.88456	1	FALSE
c100963_g1	453.429	381.729	0.24833	0.63034	1	FALSE
c100964_g1	18.5741	4.08123	2.1862	0.059104	1	FALSE
c100965_g1	149.851	1433.81	-3.2583	0.26862	1	FALSE
c100966_g1	141.281	261.302	-0.88715	0.096733	1	FALSE
c100966_g2	78.3251	119.874	-0.61397	0.26554	1	FALSE
c100966_g3	393.597	443.685	-0.17281	0.73842	1	FALSE
c100966_g4	1065.9	1224.7	-0.20035	0.68651	1	FALSE
c100966_g5	10.1803	12.3334	-0.2768	0.77865	1	FALSE
c100967_g1	16.3889	9.79763	0.74221	0.3647	1	FALSE
c100968_g1	5.77052	5.06405	0.18841	0.91496	1	FALSE
c100968_g2	53.3284	34.4895	0.62875	0.31663	1	FALSE
c100968_g3	88.9689	23.6865	1.9092	0.13291	1	FALSE
c100968_g4	11.3037	1.71011	2.7246	0.13314	1	FALSE
c100969_g1	17.2783	27.9238	-0.69253	0.62118	1	FALSE
c100969_g2	2.55565	0	Inf	0.36354	1	FALSE
c10097_g1	0.319456	0	Inf	1	1	FALSE
c100970_g1	3.07661	12.9444	-2.0729	0.093169	1	FALSE
c100970_g2	9.87901	9.73152	0.0217	1	1	FALSE
c100970_g3	0.949621	0	Inf	0.59361	1	FALSE
c100970_g4	0.301256	0.322148	-0.096732	1	1	FALSE
c100971_g1	4.9664	7.97169	-0.68268	0.56359	1	FALSE
c100972_g1	1.62493	1.04103	0.64236	0.88347	1	FALSE
c100972_g2	6.70053	4.43647	0.59486	0.60792	1	FALSE
c100973_g1	0.319456	1.37973	-2.1107	0.63837	1	FALSE
c100974_g1	27.4925	12.5903	1.1267	0.11291	1	FALSE
c100975_g1	1.27782	0.669159	0.93327	0.86264	1	FALSE
c100975_g2	4.9854	3.39543	0.55411	0.73269	1	FALSE
c100976_g1	392.719	368.73	0.090934	0.84791	1	FALSE
c100976_g2	8.00812	8.03797	-0.0053661	1	1	FALSE
c100976_g3	946.482	960.673	-0.02147	0.98361	1	FALSE
c100977_g1	5.45981	5.70843	-0.064242	1	1	FALSE
c100978_g1	108.682	79.3565	0.45369	0.42628	1	FALSE
c100979_g1	204.513	210.127	-0.039071	0.95929	1	FALSE
c10098_g1	0	0	NA	NA	NA	NA
c10098_g2	0	0	NA	NA	NA	NA
c100980_g1	8.60048	4.16413	1.0464	0.31445	1	FALSE
c100981_g1	7.97977	5.8898	0.43813	0.72245	1	FALSE
c100982_g1	10.9924	29.8666	-1.442	0.40687	1	FALSE
c100983_g1	316.359	288.028	0.13535	0.82679	1	FALSE
c100984_g1	1007.92	1027.32	-0.027496	0.944	1	FALSE
c100985_g1	0.301256	0.660843	-1.1333	0.9865	1	FALSE
c100985_g2	7.26815	12.7051	-0.80575	0.36691	1	FALSE
c100986_g1	2.98571	12.2588	-2.0377	0.042665	1	TRUE
c100987_g1	32.5973	31.1936	0.063504	0.94677	1	FALSE
c100988_g1	1.34258	2.03225	-0.59807	0.84712	1	FALSE
c100988_g2	21.9338	27.0254	-0.30116	0.89006	1	FALSE
c100989_g1	27.1784	48.9943	-0.85015	0.23693	1	FALSE
c10099_g1	0	0	NA	NA	NA	NA
c100990_g1	0	6.98022	#NAME?	0.021218	0.94161	TRUE
c100990_g2	367.534	541.704	-0.55963	0.70724	1	FALSE
c100990_g3	3.26002	9.40946	-1.5292	0.15939	1	FALSE
c100991_g1	10.9473	21.9241	-1.0019	0.18411	1	FALSE
c100992_g1	4.11653	10.7476	-1.3845	0.1825	1	FALSE
c100993_g1	27.1732	24.0888	0.17382	0.83012	1	FALSE
c100994_g1	22.4344	18.2503	0.2978	0.7354	1	FALSE
c100994_g2	13.0445	4.42815	1.5587	0.22876	1	FALSE
c100995_g1	13.2577	15.4317	-0.21907	0.79846	1	FALSE
c100995_g2	8.31813	5.64207	0.56003	0.61822	1	FALSE
c100996_g1	1.55213	0.347011	2.1612	0.55389	1	FALSE
c100996_g2	2.2369	1.70188	0.39437	0.91472	1	FALSE
c100997_g1	8.47318	18.0916	-1.0943	0.17406	1	FALSE
c100998_g1	8.06131	9.32639	-0.2103	0.84764	1	FALSE
c100999_g1	68.1819	70.7391	-0.053119	0.93258	1	FALSE
c101_g1	0.347108	0	Inf	1	1	FALSE
c1010_g1	0.638912	0	Inf	0.77907	1	FALSE
c101000_g1	49.2336	25.3291	0.95885	0.13148	1	FALSE
c101001_g1	75.0641	88.7908	-0.24229	0.69796	1	FALSE
c101002_g1	47.8715	45.4048	0.076321	0.90461	1	FALSE
c101002_g2	37.4758	28.9296	0.37341	0.57831	1	FALSE
c101003_g1	30.3139	71.4954	-1.2379	0.18843	1	FALSE
c101004_g1	41.0312	22.0581	0.89541	0.16183	1	FALSE
c101004_g2	6.40943	9.63207	-0.58765	0.55814	1	FALSE
c101005_g1	18.2969	13.0771	0.48455	0.54187	1	FALSE
c101006_g1	7.97906	6.75769	0.23969	0.83609	1	FALSE
c101007_g1	19.5965	4.75021	2.0445	0.026533	1	TRUE
c101008_g1	6.23548	8.99609	-0.5288	0.6424	1	FALSE
c101009_g1	178.991	263.381	-0.55726	0.2886	1	FALSE
c101009_g2	3.27752	11.9366	-1.8647	0.13118	1	FALSE
c10101_g1	2.30095	1.66038	0.47071	0.91442	1	FALSE
c101010_g1	154.889	250.557	-0.69391	0.1832	1	FALSE
c101011_g1	386.56	387.357	-0.0029732	0.99535	1	FALSE
c101011_g2	0.347108	0.338695	0.035399	1	1	FALSE
c101012_g1	5.0931	10.9372	-1.1026	0.32789	1	FALSE
c101013_g1	32.8026	30.3682	0.11125	0.87038	1	FALSE
c101013_g2	16.386	10.1697	0.68819	0.37595	1	FALSE
c101014_g1	5.76177	4.40337	0.3879	0.77425	1	FALSE
c101015_g1	1820.92	1001.61	0.86234	0.19646	1	FALSE
c101016_g1	363.026	104.173	1.8011	0.087185	1	FALSE
c101017_g1	4.47238	0	Inf	0.28376	1	FALSE
c101018_g1	5.06685	11.0782	-1.1286	0.26201	1	FALSE
c101019_g1	37.5381	22.5474	0.73539	0.60313	1	FALSE
c101020_g1	5.04865	12.9609	-1.3602	0.29122	1	FALSE
c101020_g2	15.4001	25.998	-0.75547	0.30292	1	FALSE
c101021_g1	6.19043	14.8194	-1.2594	0.19646	1	FALSE
c101021_g2	0.301256	1.03272	-1.7774	0.79692	1	FALSE
c101022_g1	3.50597	5.14712	-0.55395	0.75952	1	FALSE
c101023_g1	4.88495	6.12163	-0.32557	0.82296	1	FALSE
c101023_g2	18.898	22.1231	-0.22732	0.77281	1	FALSE
c101024_g1	11.1103	9.17836	0.27559	0.75386	1	FALSE
c101025_g1	1091.21	1280.87	-0.23119	0.63091	1	FALSE
c101026_g1	337.241	400.526	-0.24812	0.63072	1	FALSE
c101026_g2	0.648364	0	Inf	0.77727	1	FALSE
c101027_g1	2.8023	1.71011	0.71253	0.71854	1	FALSE
c101027_g2	0	0	NA	NA	NA	NA
c101027_g3	1.63438	1.96598	-0.2665	0.97163	1	FALSE
c101028_g1	14.3456	7.73228	0.89164	0.32032	1	FALSE
c101028_g2	0	0	NA	NA	NA	NA
c101029_g1	2.97696	53.9073	-4.1786	0.047497	1	TRUE
c10103_g1	0	0	NA	NA	NA	NA
c101030_g1	757.893	814.323	-0.10361	0.84471	1	FALSE
c101030_g2	5.76107	5.16358	0.15796	0.91446	1	FALSE
c101031_g1	6.41889	5.98085	0.10197	0.98908	1	FALSE
c101031_g2	6.35483	6.06375	0.067644	0.98901	1	FALSE
c101032_g1	52.5763	39.0091	0.4306	0.56128	1	FALSE
c101033_g1	4.78309	2.32954	1.0379	0.54713	1	FALSE
c101034_g1	12.2892	7.4518	0.72173	0.43187	1	FALSE
c101035_g1	6.07982	7.12939	-0.22975	0.89169	1	FALSE
c101036_g1	14.695	38.4943	-1.3893	0.34807	1	FALSE
c101036_g2	11.1628	23.6422	-1.0827	0.38023	1	FALSE
c101037_g1	3.55182	1.04103	1.7705	0.34574	1	FALSE
c101038_g1	66.5582	51.0352	0.38312	0.51419	1	FALSE
c101039_g1	3.42372	4.03964	-0.23866	0.9597	1	FALSE
c101039_g2	603.093	574.05	0.071203	0.88931	1	FALSE
c101039_g3	3.89019	4.37011	-0.16783	0.95859	1	FALSE
c10104_g1	4.14489	4.03141	0.040046	1	1	FALSE
c101040_g1	12.6355	6.45226	0.9696	0.27391	1	FALSE
c101041_g1	18.5792	25.328	-0.44704	0.53015	1	FALSE
c101041_g2	0.301256	0	Inf	1	1	FALSE
c101042_g1	147.384	185.989	-0.33564	0.59061	1	FALSE
c101043_g1	3.29642	4.45301	-0.43388	0.79863	1	FALSE
c101043_g2	0.319456	0	Inf	1	1	FALSE
c101044_g1	9.4766	17.1985	-0.85985	0.34916	1	FALSE
c101045_g1	254.52	294.017	-0.20812	0.68385	1	FALSE
c101045_g2	9.68765	10.402	-0.10264	0.99361	1	FALSE
c101046_g1	0.940168	5.74161	-2.6105	0.10418	1	FALSE
c101046_g2	3.30587	1.35486	1.2869	0.51766	1	FALSE
c101046_g3	58.131	73.4319	-0.3371	0.54785	1	FALSE
c101046_g4	9.81717	4.36171	1.1704	0.38741	1	FALSE
c101047_g1	812.599	917.797	-0.17563	0.73178	1	FALSE
c101047_g2	13.8405	13.557	0.029861	0.95771	1	FALSE
c101048_g1	16.5184	12.1273	0.44582	0.59429	1	FALSE
c101048_g2	0	34.43	#NAME?	0.00095337	0.17602	TRUE
c101048_g3	3.18581	0.694022	2.1986	0.29699	1	FALSE
c101049_g1	0.301256	7.21238	-4.5814	0.036749	1	TRUE
c101049_g2	4.26354	2.42908	0.81164	0.67299	1	FALSE
c101049_g3	0.958368	3.6844	-1.9428	0.30663	1	FALSE
c101049_g4	2.584	11.2026	-2.1162	0.11839	1	FALSE
c101050_g1	0	0.338695	#NAME?	0.9942	1	FALSE
c101050_g2	0	0.322148	#NAME?	0.9942	1	FALSE
c101050_g3	9.97071	13.532	-0.44061	0.63133	1	FALSE
c101051_g1	22.8616	14.1445	0.69269	0.45381	1	FALSE
c101052_g1	27.0954	75.3379	-1.4753	0.043859	1	FALSE
c101053_g1	7.24986	9.65809	-0.41379	0.83421	1	FALSE
c101054_g1	16.4246	25.7648	-0.64954	0.39564	1	FALSE
c101054_g2	0.648364	3.11478	-2.2643	0.43947	1	FALSE
c101054_g3	12.498	21.0395	-0.75141	0.44186	1	FALSE
c101054_g4	0.921968	1.64383	-0.83427	0.83825	1	FALSE
c101054_g5	0.602513	0	Inf	0.78626	1	FALSE
c101055_g1	4.66515	0.999537	2.2226	0.18301	1	FALSE
c101055_g2	15.0456	14.3502	0.068274	0.92813	1	FALSE
c101055_g3	27.7284	21.8354	0.3447	0.60515	1	FALSE
c101056_g1	1003.69	6641.2	-2.7261	0.084633	1	FALSE
c101057_g1	160.667	169.217	-0.074803	0.87431	1	FALSE
c101058_g1	18.9016	17.1167	0.1431	0.89187	1	FALSE
c101058_g2	21.7666	23.7671	-0.12685	0.85458	1	FALSE
c101059_g1	372.334	322.902	0.2055	0.70691	1	FALSE
c10106_g1	0	0.644296	#NAME?	0.75914	1	FALSE
c101060_g1	10.2233	9.08706	0.16998	0.92071	1	FALSE
c101061_g1	6.06303	16.7606	-1.467	0.22066	1	FALSE
c101062_g1	8.72858	8.41807	0.052258	1	1	FALSE
c101063_g1	5.80763	6.03881	-0.056315	1	1	FALSE
c101063_g2	145.508	160.718	-0.14343	0.78693	1	FALSE
c101064_g1	620.912	771.052	-0.31244	0.54838	1	FALSE
c101065_g1	8.91048	6.3859	0.48061	0.64192	1	FALSE
c101066_g1	767.3	590.749	0.37725	0.45931	1	FALSE
c101066_g2	77.8257	58.7539	0.40556	0.4709	1	FALSE
c101067_g1	97.8454	82.6581	0.24335	0.71736	1	FALSE
c101068_g1	20.974	17.2816	0.27936	0.73952	1	FALSE
c101069_g1	21.6493	19.9499	0.11794	0.91439	1	FALSE
c101069_g2	24.1496	32.2442	-0.41704	0.57293	1	FALSE
c101069_g3	0	0	NA	NA	NA	NA
c101069_g4	19.4795	7.90649	1.3008	0.41729	1	FALSE
c10107_g1	0.301256	1.73505	-2.5259	0.5874	1	FALSE
c101070_g1	0	0	NA	NA	NA	NA
c101071_g1	121.176	103.791	0.22342	0.78437	1	FALSE
c101071_g2	269.5	294.119	-0.12612	0.79847	1	FALSE
c101072_g1	73.2377	127.783	-0.80303	0.15058	1	FALSE
c101072_g2	0	0.322148	#NAME?	0.9942	1	FALSE
c101072_g3	45.2094	41.1882	0.13439	0.8776	1	FALSE
c101072_g4	1.89924	0.67739	1.4874	0.61303	1	FALSE
c101072_g5	15.8321	9.11209	0.797	0.3257	1	FALSE
c101073_g1	13.2475	26.9466	-1.0244	0.15019	1	FALSE
c101074_g1	5.83457	15.7456	-1.4322	0.10248	1	FALSE
c101075_g1	57.052	31.7039	0.84762	0.2206	1	FALSE
c101076_g1	11.6881	7.27759	0.6835	0.49271	1	FALSE
c101077_g1	9.09459	6.91411	0.39547	0.74916	1	FALSE
c101078_g1	7.66031	8.17068	-0.093054	0.99867	1	FALSE
c101079_g1	90.4718	80.4802	0.16884	0.76654	1	FALSE
c10108_g1	0	0.694022	#NAME?	0.75027	1	FALSE
c101080_g1	7.89832	11.7639	-0.57476	0.51777	1	FALSE
c101081_g1	0.319456	0.347011	-0.11936	1	1	FALSE
c101081_g2	13.6376	14.6145	-0.099818	0.97699	1	FALSE
c101081_g3	6.42693	6.88218	-0.098735	1	1	FALSE
c101081_g4	1.61618	1.98261	-0.29481	0.97162	1	FALSE
c101082_g1	3210.48	2571.09	0.32041	0.53361	1	FALSE
c101083_g1	20.8001	16.3565	0.34673	0.67608	1	FALSE
c101084_g1	2.84886	1.33823	1.0901	0.60205	1	FALSE
c101084_g2	8.16388	1.38804	2.5562	0.055976	1	FALSE
c101085_g1	0	0.669159	#NAME?	0.75462	1	FALSE
c101085_g2	4.79254	10.6992	-1.1586	0.55088	1	FALSE
c101085_g3	0	0	NA	NA	NA	NA
c101085_g4	0	0	NA	NA	NA	NA
c101086_g1	23.2196	19.6041	0.24419	0.74066	1	FALSE
c101087_g1	0.602513	13.8446	-4.5222	0.019267	0.9057	TRUE
c101087_g2	1.95384	1.28859	0.60052	0.90202	1	FALSE
c101087_g3	0	1.66038	#NAME?	0.31063	1	FALSE
c101087_g4	12.9928	7.08815	0.87423	0.34125	1	FALSE
c101088_g1	39.8058	15.4647	1.364	0.043588	1	FALSE
c101088_g2	0.319456	0	Inf	1	1	FALSE
c101088_g3	7.2033	9.10386	-0.33782	0.79553	1	FALSE
c101089_g1	75.679	81.6286	-0.10918	0.8537	1	FALSE
c101089_g2	10.6103	1.6687	2.6687	0.024499	0.99108	TRUE
c101089_g3	1.25088	0	Inf	0.45172	1	FALSE
c10109_g1	0	0.660843	#NAME?	0.75612	1	FALSE
c101090_g1	6.17152	4.00655	0.62327	0.64463	1	FALSE
c101091_g1	10.1716	6.31123	0.68856	0.52207	1	FALSE
c101092_g1	35.8509	39.0504	-0.12333	0.87155	1	FALSE
c101093_g1	20.341	25.3196	-0.31586	0.64607	1	FALSE
c101094_g1	5.59737	10.6648	-0.93003	0.32392	1	FALSE
c101095_g1	3.05047	3.40375	-0.15809	0.96375	1	FALSE
c101095_g2	366.264	210.744	0.79739	0.13241	1	FALSE
c101096_g1	1.26908	3.02348	-1.2524	0.54697	1	FALSE
c101096_g2	16.5519	15.3488	0.10887	0.90842	1	FALSE
c101097_g1	20.8976	17.5717	0.25009	0.71572	1	FALSE
c101097_g2	138.763	98.6837	0.49174	0.38149	1	FALSE
c101097_g3	39.4193	19.7935	0.99387	0.13719	1	FALSE
c101097_g4	88.5133	57.4462	0.62368	0.27808	1	FALSE
c101098_g1	509.468	393.209	0.3737	0.46643	1	FALSE
c101098_g2	0	0	NA	NA	NA	NA
c101099_g1	72.9255	87.9071	-0.26956	0.64783	1	FALSE
c1011_g1	2.76591	1.64383	0.75069	0.7212	1	FALSE
c101100_g1	19.5018	17.4392	0.16127	0.81593	1	FALSE
c101100_g2	23.462	33.6145	-0.51876	0.46022	1	FALSE
c101100_g3	0	0	NA	NA	NA	NA
c101100_g4	0	0.67739	#NAME?	0.75317	1	FALSE
c101101_g1	559.948	563.026	-0.0079103	0.96851	1	FALSE
c101102_g1	7.28555	11.2522	-0.6271	0.54481	1	FALSE
c101103_g1	13.9788	5.9974	1.2208	0.18922	1	FALSE
c101104_g1	4.8391	12.0694	-1.3185	0.17156	1	FALSE
c101105_g1	482.258	475.597	0.020068	0.96534	1	FALSE
c101106_g1	1.55213	1.34655	0.20499	1	1	FALSE
c101106_g2	9.12808	8.49283	0.10407	0.92415	1	FALSE
c101107_g1	51.2486	41.6357	0.29969	0.63234	1	FALSE
c101108_g1	0	0	NA	NA	NA	NA
c101108_g2	902.292	1008.58	-0.16066	0.74963	1	FALSE
c101108_g3	9.4591	7.4187	0.35054	0.71501	1	FALSE
c101108_g4	4.10849	4.76693	-0.21445	0.95712	1	FALSE
c101109_g1	0	0.966444	#NAME?	0.56882	1	FALSE
c101109_g2	0.602513	0.347011	0.79601	1	1	FALSE
c101109_g3	0	1.96598	#NAME?	0.23314	1	FALSE
c101110_g1	69.3628	33.2262	1.0618	0.078485	1	FALSE
c101111_g1	12.4245	34.3165	-1.4657	0.039887	1	FALSE
c101112_g1	87.8238	73.5623	0.25564	0.72573	1	FALSE
c101112_g2	3.54167	2.61859	0.43564	0.88743	1	FALSE
c101113_g1	66.3053	95.8809	-0.53212	0.51793	1	FALSE
c101114_g1	41.6388	26.7156	0.64025	0.31385	1	FALSE
c101115_g1	32.1315	26.0162	0.30458	0.72128	1	FALSE
c101116_g1	13.6208	13.5154	0.011207	0.99233	1	FALSE
c101116_g2	4.8755	2.65992	0.87417	0.5692	1	FALSE
c101117_g1	3.51402	15.1664	-2.1097	0.11432	1	FALSE
c101118_g1	13.9788	9.88087	0.50053	0.56393	1	FALSE
c101118_g2	12.8654	13.3508	-0.053428	1	1	FALSE
c101119_g1	320.566	331.474	-0.048275	0.9278	1	FALSE
c10112_g1	0	0.338695	#NAME?	0.9942	1	FALSE
c101120_g1	864.313	937.518	-0.11729	0.80105	1	FALSE
c101121_g1	44.4423	34.18	0.37878	0.77518	1	FALSE
c101122_g1	0.949621	0	Inf	0.59361	1	FALSE
c101122_g2	83.8289	198.602	-1.2444	0.022394	0.96023	FALSE
c101122_g3	0	0.660843	#NAME?	0.75612	1	FALSE
c101122_g4	1.86214	11.1681	-2.5844	0.10529	1	FALSE
c101122_g5	2.2005	0	Inf	0.19621	1	FALSE
c101122_g6	5.18621	0.694022	2.9016	0.094688	1	FALSE
c101122_g7	0.319456	0.347011	-0.11936	1	1	FALSE
c101123_g1	1303.43	1049.58	0.31251	0.6859	1	FALSE
c101124_g1	78.3025	216.794	-1.4692	0.45858	1	FALSE
c101124_g2	720.754	852.238	-0.24175	0.63736	1	FALSE
c101124_g3	0	2.42908	#NAME?	0.37384	1	FALSE
c101125_g1	17.84	6.82405	1.3864	0.099053	1	FALSE
c101126_g1	21.8494	31.3277	-0.51984	0.49909	1	FALSE
c101127_g1	20.4245	8.16237	1.3232	0.22101	1	FALSE
c101128_g1	979.952	1125.68	-0.20001	0.70153	1	FALSE
c101129_g1	1.90799	4.04805	-1.0852	0.5238	1	FALSE
c101130_g1	11.9508	11.9949	-0.0053118	1	1	FALSE
c101131_g1	164.209	57.9495	1.5027	0.19882	1	FALSE
c101131_g2	8.61214	6.92359	0.31485	0.86903	1	FALSE
c101132_g1	274.302	356.601	-0.37855	0.44783	1	FALSE
c101133_g1	783.015	848.635	-0.1161	0.82474	1	FALSE
c101134_g1	564.183	553.776	0.02686	0.97948	1	FALSE
c101135_g1	139.615	179.88	-0.36558	0.49763	1	FALSE
c101136_g1	51.4414	43.0498	0.25692	0.6617	1	FALSE
c101136_g2	38.5156	34.2097	0.17104	0.80916	1	FALSE
c101137_g1	46.999	43.5451	0.11012	0.84675	1	FALSE
c101138_g1	29.167	10.7145	1.4448	0.099648	1	FALSE
c101138_g2	61.858	74.8064	-0.2742	0.67109	1	FALSE
c101138_g3	12.3801	14.284	-0.20638	0.86409	1	FALSE
c101138_g4	0	0.347011	#NAME?	0.99421	1	FALSE
c101139_g1	6.6212	13.4075	-1.0179	0.24243	1	FALSE
c10114_g1	4.8391	3.03188	0.67453	0.65246	1	FALSE
c101140_g1	31.9306	4.32878	2.8829	0.0055717	0.49501	TRUE
c101140_g2	1.25088	1.04103	0.26492	1	1	FALSE
c101141_g1	11.266	3.3788	1.7374	0.093791	1	FALSE
c101142_g1	0	0	NA	NA	NA	NA
c101142_g2	4.31009	5.76638	-0.41995	0.74922	1	FALSE
c101143_g1	20.0716	5.01432	2.001	0.11291	1	FALSE
c101144_g1	1090.47	708.558	0.622	0.21493	1	FALSE
c101144_g2	883.639	956.936	-0.11496	0.81636	1	FALSE
c101144_g3	28.2734	28.4103	-0.0069684	0.99419	1	FALSE
c101145_g1	9.75171	16.2833	-0.73967	0.37453	1	FALSE
c101145_g2	16.9543	29.0855	-0.77865	0.35811	1	FALSE
c101145_g3	5.23206	6.31937	-0.2724	0.82654	1	FALSE
c101146_g1	21.6654	29.0297	-0.42214	0.54479	1	FALSE
c101147_g1	42.0476	54.919	-0.38528	0.5277	1	FALSE
c101148_g1	11.9704	9.09554	0.39624	0.67853	1	FALSE
c101149_g1	5.84332	6.6086	-0.17756	0.89068	1	FALSE
c101150_g1	2.2369	0.338695	2.7234	0.36006	1	FALSE
c101150_g2	19.9567	21.9987	-0.14054	0.87663	1	FALSE
c101151_g1	0	0	NA	NA	NA	NA
c101151_g2	1.27782	6.44394	-2.3343	0.10877	1	FALSE
c101152_g1	142.282	68.559	1.0533	0.057697	1	FALSE
c101152_g2	8.57283	5.70826	0.58672	0.57545	1	FALSE
c101153_g1	7.1124	6.44377	0.14243	0.93502	1	FALSE
[truncated: 201,770+ more rows]

## Sheet: Supplementary Table S3
Supplementary Table 3.Annotation of DEGs based on GO and KEGG.
GO_accession	Term	Term_type	Over_represented_pValue	Corrected_pValue	DEG_item	DEG_list	Bg_item	Bg_list	up	Up_Gene_names	Down	Down_Gene_names
GO:0043531	ADP binding	molecular_function	2.4059e-05	0.1418	28	1177	441	45663	17	c98861_g1,c87395_g1,c83487_g3,c126769_g3,c109179_g1,c111781_g1,c107467_g2,c115772_g4,c120244_g1,c120866_g1,c106825_g2,c89904_g2,c118861_g2,c127260_g2,c126648_g2,c118861_g1,c51511_g1	11	c92015_g1,c77700_g2,c126261_g1,c108852_g1,c98405_g1,c127252_g1,c99627_g1,c109961_g1,c107429_g1,c111738_g3,c111514_g3
GO:0042545	cell wall modification	biological_process	0.00018116	0.53389	10	1177	89	45663	6	c105147_g1,c88144_g2,c89170_g1,c120244_g1,c88144_g3,c88144_g1	4	c112945_g3,c87333_g2,c63625_g1,c95358_g1
GO:0010333	terpene synthase activity	molecular_function	0.00081176	0.70675	7	1177	57	45663	5	c86033_g1,c115397_g3,c53396_g1,c115866_g2,c103061_g4	2	c113528_g1,c76733_g1
GO:0045088	regulation of innate immune response	biological_process	0.0018873	0.70675	4	1177	20	45663	0		4	c74940_g1,c113021_g2,c115541_g1,c87695_g1
GO:0044550	secondary metabolite biosynthetic process	biological_process	0.0018949	0.70675	6	1177	45	45663	3	c105147_g1,c123434_g2,c117657_g3	3	c126943_g1,c86003_g1,c112945_g3
GO:0071555	cell wall organization	biological_process	0.0019489	0.70675	11	1177	146	45663	6	c88144_g1,c105147_g1,c89170_g1,c88144_g2,c120244_g1,c88144_g3	5	c113118_g1,c63625_g1,c95358_g1,c112945_g3,c87333_g2
GO:0045087	innate immune response	biological_process	0.0019697	0.70675	6	1177	48	45663	1	c105147_g1	5	c115541_g1,c113021_g2,c74940_g1,c87695_g1,c112945_g3
GO:0009856	pollination	biological_process	0.0021426	0.70675	10	1177	114	45663	1	c84875_g1	9	c23650_g1,c119719_g2,c106281_g1,c126066_g2,c126606_g1,c116815_g1,c103929_g1,c90419_g1,c100047_g3
GO:0030599	pectinesterase activity	molecular_function	0.002491	0.70675	8	1177	84	45663	5	c88144_g1,c88144_g3,c120244_g1,c88144_g2,c89170_g1	3	c95358_g1,c63625_g1,c87333_g2
GO:0045229	external encapsulating structure organization	biological_process	0.002731	0.70675	11	1177	152	45663	6	c88144_g1,c88144_g3,c105147_g1,c88144_g2,c89170_g1,c120244_g1	5	c95358_g1,c63625_g1,c113118_g1,c87333_g2,c112945_g3
GO:0080134	regulation of response to stress	biological_process	0.0027486	0.70675	7	1177	68	45663	0		7	c87695_g1,c95492_g1,c74940_g1,c113021_g2,c104893_g1,c86740_g1,c115541_g1
GO:0016838	carbon-oxygen lyase activity, acting on phosphates	molecular_function	0.0031717	0.70675	7	1177	72	45663	5	c53396_g1,c115866_g2,c103061_g4,c86033_g1,c115397_g3	2	c113528_g1,c76733_g1
GO:0031347	regulation of defense response	biological_process	0.0039549	0.70675	6	1177	56	45663	0		6	c87695_g1,c113021_g2,c74940_g1,c86740_g1,c115541_g1,c104893_g1
GO:0020037	heme binding	molecular_function	0.0039667	0.70675	30	1177	680	45663	18	c123076_g2,c105147_g1,c24801_g1,c111682_g1,c123076_g3,c99127_g2,c109745_g1,c112534_g4,c113952_g1,c87454_g2,c120444_g3,c98441_g1,c95477_g1,c113418_g2,c113063_g3,c91746_g1,c115612_g1,c105009_g1	12	c112945_g3,c100566_g1,c113878_g1,c76665_g1,c109010_g2,c168104_g1,c127124_g5,c49580_g1,c99049_g2,c26116_g1,c60407_g1,c120381_g1
GO:0046906	tetrapyrrole binding	molecular_function	0.0040272	0.70675	31	1177	708	45663	19	c123076_g2,c105147_g1,c24801_g1,c111682_g1,c99127_g2,c123076_g3,c112534_g4,c109745_g1,c113952_g1,c92480_g1,c87454_g2,c120444_g3,c98441_g1,c113418_g2,c113063_g3,c95477_g1,c91746_g1,c115612_g1,c105009_g1	12	c112945_g3,c100566_g1,c113878_g1,c76665_g1,c168104_g1,c109010_g2,c127124_g5,c99049_g2,c49580_g1,c26116_g1,c60407_g1,c120381_g1
GO:0009639	response to red or far red light	biological_process	0.0042657	0.70675	3	1177	11	45663	1	c105147_g1	2	c36774_g1,c112945_g3
GO:0009311	oligosaccharide metabolic process	biological_process	0.0042786	0.70675	25	1177	509	45663	9	c123434_g2,c88144_g3,c89170_g1,c120244_g1,c53396_g1,c126636_g1,c88144_g1,c87395_g1,c88144_g2	16	c107205_g1,c95358_g1,c104219_g1,c63625_g1,c96967_g1,c123767_g1,c79841_g1,c117152_g4,c92761_g1,c122610_g1,c117152_g1,c125667_g1,c87333_g2,c117152_g3,c78491_g1,c107205_g3
GO:0051704	multi-organism process	biological_process	0.0043789	0.70675	94	1177	2604	45663	42	c117543_g2,c97837_g2,c98676_g2,c86113_g1,c101672_g1,c53396_g1,c109531_g1,c127140_g1,c105389_g1,c91202_g2,c102306_g2,c125837_g1,c113169_g1,c125214_g2,c123342_g1,c93925_g2,c79467_g2,c121737_g4,c92661_g1,c66143_g1,c102269_g1,c125616_g2,c128921_g1,c89512_g1,c109580_g4,c88878_g1,c107803_g1,c115653_g1,c78484_g1,c95272_g1,c105147_g1,c70661_g1,c111368_g1,c93471_g1,c110051_g1,c73461_g1,c84875_g1,c79560_g1…	52	c116180_g1,c23650_g1,c95696_g7,c129538_g1,c68101_g1,c105197_g1,c126606_g1,c107436_g1,c92375_g1,c103929_g1,c90419_g1,c107872_g2,c113021_g2,c7548_g1,c108728_g2,c110218_g1,c115541_g1,c86740_g1,c53383_g1,c43293_g1,c112373_g2,c105263_g3,c116815_g1,c87695_g1,c23465_g1,c106281_g1,c119719_g2,c34154_g1,c125594_g3,c105929_g1,c103284_g1,c126792_g2,c100047_g3,c127284_g2,c126689_g3,c90752_g1,c104893_g1,c11779…
GO:0005791	rough endoplasmic reticulum	cellular_component	0.004777	0.70675	4	1177	28	45663	2	c71950_g1,c20739_g1	2	c114196_g2,c108139_g1
GO:0030867	rough endoplasmic reticulum membrane	cellular_component	0.004777	0.70675	4	1177	28	45663	2	c71950_g1,c20739_g1	2	c114196_g2,c108139_g1
GO:0009247	glycolipid biosynthetic process	biological_process	0.0051424	0.70675	11	1177	150	45663	7	c126636_g1,c71207_g1,c85246_g1,c114442_g4,c154406_g1,c87395_g1,c89162_g1	4	c122273_g3,c123767_g1,c96967_g1,c92855_g2
GO:0046467	membrane lipid biosynthetic process	biological_process	0.0051424	0.70675	11	1177	150	45663	7	c71207_g1,c126636_g1,c89162_g1,c87395_g1,c154406_g1,c114442_g4,c85246_g1	4	c96967_g1,c123767_g1,c122273_g3,c92855_g2
GO:0009607	response to biotic stimulus	biological_process	0.0052448	0.70675	21	1177	428	45663	7	c94366_g1,c109580_g4,c73461_g1,c86113_g1,c160115_g1,c105147_g1,c92661_g1	14	c7548_g1,c108728_g2,c74940_g1,c113021_g2,c114060_g1,c103284_g1,c104110_g1,c104893_g1,c115541_g1,c112945_g3,c87695_g1,c111727_g1,c86740_g1,c43293_g1
GO:0044706	multi-multicellular organism process	biological_process	0.0053459	0.70675	10	1177	132	45663	1	c84875_g1	9	c126066_g2,c126606_g1,c106281_g1,c119719_g2,c23650_g1,c90419_g1,c100047_g3,c103929_g1,c116815_g1
GO:0031300	intrinsic component of organelle membrane	cellular_component	0.0055787	0.70675	14	1177	245	45663	3	c20739_g1,c89499_g2,c71950_g1	11	c88527_g1,c101451_g1,c78755_g2,c97831_g1,c118866_g4,c6186_g1,c115526_g6,c122273_g3,c120134_g1,c78755_g1,c113021_g2
GO:0009641	shade avoidance	biological_process	0.0056142	0.70675	2	1177	4	45663	1	c105147_g1	1	c112945_g3
GO:0009682	induced systemic resistance	biological_process	0.0056142	0.70675	2	1177	4	45663	1	c105147_g1	1	c112945_g3
GO:0009683	indoleacetic acid metabolic process	biological_process	0.0056142	0.70675	2	1177	4	45663	1	c105147_g1	1	c112945_g3
GO:0009684	indoleacetic acid biosynthetic process	biological_process	0.0056142	0.70675	2	1177	4	45663	1	c105147_g1	1	c112945_g3
GO:0009759	indole glucosinolate biosynthetic process	biological_process	0.0056142	0.70675	2	1177	4	45663	1	c105147_g1	1	c112945_g3
GO:0009850	auxin metabolic process	biological_process	0.0056142	0.70675	2	1177	4	45663	1	c105147_g1	1	c112945_g3
GO:0009851	auxin biosynthetic process	biological_process	0.0056142	0.70675	2	1177	4	45663	1	c105147_g1	1	c112945_g3
GO:0042343	indole glucosinolate metabolic process	biological_process	0.0056142	0.70675	2	1177	4	45663	1	c105147_g1	1	c112945_g3
GO:0052386	cell wall thickening	biological_process	0.0056142	0.70675	2	1177	4	45663	1	c105147_g1	1	c112945_g3
GO:0052482	defense response by cell wall thickening	biological_process	0.0056142	0.70675	2	1177	4	45663	1	c105147_g1	1	c112945_g3
GO:0052543	callose deposition in cell wall	biological_process	0.0056142	0.70675	2	1177	4	45663	1	c105147_g1	1	c112945_g3
GO:0052544	defense response by callose deposition in cell wall	biological_process	0.0056142	0.70675	2	1177	4	45663	1	c105147_g1	1	c112945_g3
GO:0032101	regulation of response to external stimulus	biological_process	0.0056924	0.70675	6	1177	59	45663	1	c120765_g5	5	c87695_g1,c113021_g2,c74940_g1,c86740_g1,c104893_g1
GO:0009875	pollen-pistil interaction	biological_process	0.0057524	0.70675	9	1177	111	45663	0		9	c90419_g1,c100047_g3,c116815_g1,c103929_g1,c106281_g1,c126066_g2,c126606_g1,c119719_g2,c23650_g1
GO:0048544	recognition of pollen	biological_process	0.0057524	0.70675	9	1177	111	45663	0		9	c23650_g1,c119719_g2,c126066_g2,c126606_g1,c106281_g1,c103929_g1,c116815_g1,c100047_g3,c90419_g1
GO:0010112	regulation of systemic acquired resistance	biological_process	0.0060126	0.70675	3	1177	13	45663	0		3	c87695_g1,c74940_g1,c113021_g2
GO:0008948	oxaloacetate decarboxylase activity	molecular_function	0.0061494	0.70675	7	1177	85	45663	4	c103213_g1,c119115_g5,c106192_g2,c2177_g1	3	c91552_g1,c100819_g1,c104174_g1
GO:0035725	sodium ion transmembrane transport	biological_process	0.0061494	0.70675	7	1177	85	45663	4	c2177_g1,c106192_g2,c103213_g1,c119115_g5	3	c91552_g1,c100819_g1,c104174_g1
GO:0071436	sodium ion export	biological_process	0.0061494	0.70675	7	1177	85	45663	4	c119115_g5,c103213_g1,c106192_g2,c2177_g1	3	c91552_g1,c100819_g1,c104174_g1
GO:0006690	icosanoid metabolic process	biological_process	0.0066916	0.70675	3	1177	16	45663	2	c90585_g1,c104965_g2	1	c108055_g1
GO:0006691	leukotriene metabolic process	biological_process	0.0066916	0.70675	3	1177	16	45663	2	c104965_g2,c90585_g1	1	c108055_g1
GO:0033559	unsaturated fatty acid metabolic process	biological_process	0.0066916	0.70675	3	1177	16	45663	2	c104965_g2,c90585_g1	1	c108055_g1
GO:1901568	fatty acid derivative metabolic process	biological_process	0.0066916	0.70675	3	1177	16	45663	2	c90585_g1,c104965_g2	1	c108055_g1
GO:0004497	monooxygenase activity	molecular_function	0.00687	0.70675	10	1177	143	45663	4	c119780_g1,c105147_g1,c100504_g1,c95477_g1	6	c78755_g2,c112945_g3,c113137_g1,c78755_g1,c95289_g1,c120381_g1
GO:0031227	intrinsic component of endoplasmic reticulum membrane	cellular_component	0.0069538	0.70675	9	1177	128	45663	3	c71950_g1,c89499_g2,c20739_g1	6	c113021_g2,c78755_g1,c6186_g1,c97831_g1,c78755_g2,c88527_g1
GO:0009360	DNA polymerase III complex	cellular_component	0.0069768	0.70675	4	1177	24	45663	3	c100504_g1,c113095_g3,c95583_g1	1	c123461_g2
GO:0016143	S-glycoside metabolic process	biological_process	0.0070459	0.70675	2	1177	5	45663	1	c105147_g1	1	c112945_g3
GO:0016144	S-glycoside biosynthetic process	biological_process	0.0070459	0.70675	2	1177	5	45663	1	c105147_g1	1	c112945_g3
GO:0019757	glycosinolate metabolic process	biological_process	0.0070459	0.70675	2	1177	5	45663	1	c105147_g1	1	c112945_g3
GO:0019758	glycosinolate biosynthetic process	biological_process	0.0070459	0.70675	2	1177	5	45663	1	c105147_g1	1	c112945_g3
GO:0019760	glucosinolate metabolic process	biological_process	0.0070459	0.70675	2	1177	5	45663	1	c105147_g1	1	c112945_g3
GO:0019761	glucosinolate biosynthetic process	biological_process	0.0070459	0.70675	2	1177	5	45663	1	c105147_g1	1	c112945_g3
GO:0052542	defense response by callose deposition	biological_process	0.0070747	0.70675	2	1177	5	45663	1	c105147_g1	1	c112945_g3
GO:0052545	callose localization	biological_process	0.0070747	0.70675	2	1177	5	45663	1	c105147_g1	1	c112945_g3
GO:0043900	regulation of multi-organism process	biological_process	0.0078699	0.75358	9	1177	120	45663	1	c125837_g1	8	c53383_g1,c86740_g1,c107872_g2,c104389_g2,c87695_g1,c104893_g1,c74940_g1,c113021_g2
GO:0022414	reproductive process	biological_process	0.0081868	0.75358	19	1177	371	45663	8	c97837_g2,c93471_g1,c105910_g4,c98676_g2,c73609_g2,c84875_g1,c120639_g1,c107277_g3	11	c23650_g1,c117422_g2,c119719_g2,c126066_g2,c106281_g1,c126792_g2,c100047_g3,c126606_g1,c103929_g1,c116815_g1,c90419_g1
GO:0044703	multi-organism reproductive process	biological_process	0.0082858	0.75358	17	1177	318	45663	6	c97837_g2,c93471_g1,c98676_g2,c84875_g1,c120639_g1,c107277_g3	11	c23650_g1,c117422_g2,c119719_g2,c126066_g2,c106281_g1,c126792_g2,c100047_g3,c126606_g1,c103929_g1,c116815_g1,c90419_g1
GO:0006952	defense response	biological_process	0.0083837	0.75358	28	1177	637	45663	9	c105147_g1,c61855_g2,c160115_g1,c73461_g1,c55643_g1,c86113_g1,c110218_g3,c88956_g1,c94366_g1	19	c112945_g3,c107680_g4,c87695_g1,c113127_g1,c105263_g3,c43293_g1,c86740_g1,c111727_g1,c104893_g1,c104110_g1,c115541_g1,c114060_g1,c104063_g7,c103284_g1,c108728_g2,c109865_g1,c74940_g1,c113021_g2,c120395_g1
GO:0009627	systemic acquired resistance	biological_process	0.0085377	0.75358	3	1177	15	45663	0		3	c87695_g1,c113021_g2,c74940_g1
GO:0006063	uronic acid metabolic process	biological_process	0.00908	0.75358	2	1177	6	45663	1	c123083_g1	1	c111875_g4
GO:0006064	glucuronate catabolic process	biological_process	0.00908	0.75358	2	1177	6	45663	1	c123083_g1	1	c111875_g4
GO:0019585	glucuronate metabolic process	biological_process	0.00908	0.75358	2	1177	6	45663	1	c123083_g1	1	c111875_g4
GO:0042470	melanosome	cellular_component	0.009562	0.75358	4	1177	29	45663	2	c106491_g1,c63280_g1	2	c127513_g1,c114578_g4
GO:0048770	pigment granule	cellular_component	0.009562	0.75358	4	1177	29	45663	2	c106491_g1,c63280_g1	2	c127513_g1,c114578_g4
GO:0006011	UDP-glucose metabolic process	biological_process	0.0095878	0.75358	7	1177	88	45663	0		7	c117152_g1,c117152_g4,c107205_g3,c78491_g1,c107205_g1,c117152_g3,c104219_g1
GO:0016759	cellulose synthase activity	molecular_function	0.0095878	0.75358	7	1177	88	45663	0		7	c104219_g1,c107205_g1,c117152_g3,c78491_g1,c107205_g3,c117152_g4,c117152_g1
GO:0016760	cellulose synthase (UDP-forming) activity	molecular_function	0.0095878	0.75358	7	1177	88	45663	0		7	c104219_g1,c117152_g3,c107205_g1,c78491_g1,c107205_g3,c117152_g1,c117152_g4
GO:0008037	cell recognition	biological_process	0.0098881	0.75358	9	1177	120	45663	0		9	c119719_g2,c23650_g1,c106281_g1,c126066_g2,c126606_g1,c90419_g1,c100047_g3,c116815_g1,c103929_g1
GO:0006636	unsaturated fatty acid biosynthetic process	biological_process	0.0099224	0.75358	2	1177	6	45663	1	c90585_g1	1	c108055_g1
GO:0019370	leukotriene biosynthetic process	biological_process	0.0099224	0.75358	2	1177	6	45663	1	c90585_g1	1	c108055_g1
GO:0046456	icosanoid biosynthetic process	biological_process	0.0099224	0.75358	2	1177	6	45663	1	c90585_g1	1	c108055_g1
GO:1901570	fatty acid derivative biosynthetic process	biological_process	0.0099224	0.75358	2	1177	6	45663	1	c90585_g1	1	c108055_g1
GO:0010114	response to red light	biological_process	0.0099727	0.75358	2	1177	5	45663	1	c105147_g1	1	c112945_g3
GO:0009814	defense response, incompatible interaction	biological_process	0.01066	0.79534	3	1177	16	45663	0		3	c74940_g1,c113021_g2,c87695_g1
GO:0002831	regulation of response to biotic stimulus	biological_process	0.011172	0.82309	5	1177	49	45663	0		5	c87695_g1,c104893_g1,c86740_g1,c74940_g1,c113021_g2
GO:0016705	oxidoreductase activity, acting on paired donors, with incorporation or reduction of molecular oxygen	molecular_function	0.01163	0.84629	27	1177	617	45663	16	c123076_g2,c105147_g1,c24801_g1,c123076_g3,c119780_g1,c113952_g1,c120444_g3,c124831_g7,c100504_g1,c98441_g1,c113063_g3,c113418_g2,c95477_g1,c91746_g1,c115612_g1,c105009_g1	11	c113137_g1,c112945_g3,c111692_g3,c78755_g2,c100566_g1,c168104_g1,c78755_g1,c109010_g2,c99049_g2,c60407_g1,c120381_g1
GO:0043207	response to external biotic stimulus	biological_process	0.012251	0.86998	17	1177	349	45663	5	c92661_g1,c105147_g1,c86113_g1,c109580_g4,c73461_g1	12	c104893_g1,c115541_g1,c43293_g1,c86740_g1,c112945_g3,c87695_g1,c74940_g1,c113021_g2,c108728_g2,c7548_g1,c114060_g1,c103284_g1
GO:0051707	response to other organism	biological_process	0.012251	0.86998	17	1177	349	45663	5	c109580_g4,c73461_g1,c86113_g1,c92661_g1,c105147_g1	12	c108728_g2,c7548_g1,c113021_g2,c74940_g1,c103284_g1,c114060_g1,c115541_g1,c104893_g1,c87695_g1,c112945_g3,c43293_g1,c86740_g1
GO:0005982	starch metabolic process	biological_process	0.013011	0.91183	19	1177	394	45663	5	c88144_g2,c88144_g1,c89170_g1,c120244_g1,c88144_g3	14	c78491_g1,c107205_g3,c117152_g3,c87333_g2,c125667_g1,c117152_g1,c122610_g1,c92761_g1,c117152_g4,c79841_g1,c63625_g1,c104219_g1,c107205_g1,c95358_g1
GO:0005985	sucrose metabolic process	biological_process	0.01315	0.91183	19	1177	395	45663	5	c88144_g2,c88144_g1,c88144_g3,c120244_g1,c89170_g1	14	c87333_g2,c117152_g3,c107205_g3,c78491_g1,c92761_g1,c122610_g1,c125667_g1,c117152_g1,c79841_g1,c117152_g4,c104219_g1,c107205_g1,c95358_g1,c63625_g1
GO:0042025	host cell nucleus	cellular_component	0.013605	0.9253	11	1177	193	45663	6	c113637_g4,c114659_g5,c113169_g1,c92965_g1,c86033_g1,c125837_g1	5	c23465_g1,c107872_g2,c34154_g1,c118984_g2,c126757_g1
GO:0032787	monocarboxylic acid metabolic process	biological_process	0.013956	0.9253	37	1177	974	45663	19	c106192_g2,c78484_g1,c122031_g2,c105147_g1,c123083_g1,c89162_g1,c119115_g5,c117657_g3,c122947_g2,c101211_g2,c103213_g1,c124831_g7,c84875_g1,c90585_g1,c2177_g1,c87395_g1,c119780_g1,c104965_g2,c115122_g5	18	c119853_g2,c107278_g1,c114981_g1,c106908_g2,c101236_g1,c100819_g1,c105374_g1,c91552_g1,c123364_g1,c104174_g1,c126547_g1,c122610_g1,c112945_g3,c102577_g3,c111875_g4,c108055_g1,c79980_g1,c74263_g1
GO:0043385	mycotoxin metabolic process	biological_process	0.014645	0.9253	2	1177	6	45663	1	c123434_g2	1	c126943_g1
GO:0043386	mycotoxin biosynthetic process	biological_process	0.014645	0.9253	2	1177	6	45663	1	c123434_g2	1	c126943_g1
GO:0045122	aflatoxin biosynthetic process	biological_process	0.014645	0.9253	2	1177	6	45663	1	c123434_g2	1	c126943_g1
GO:0046222	aflatoxin metabolic process	biological_process	0.014645	0.9253	2	1177	6	45663	1	c123434_g2	1	c126943_g1
GO:1901376	organic heteropentacyclic compound metabolic process	biological_process	0.014645	0.9253	2	1177	6	45663	1	c123434_g2	1	c126943_g1
GO:1901378	organic heteropentacyclic compound biosynthetic process	biological_process	0.014645	0.9253	2	1177	6	45663	1	c123434_g2	1	c126943_g1
GO:0009605	response to external stimulus	biological_process	0.014757	0.9253	25	1177	580	45663	8	c105147_g1,c92661_g1,c83487_g3,c86113_g1,c109580_g4,c73461_g1,c120765_g5,c114466_g1	17	c43293_g1,c86740_g1,c121363_g5,c87695_g1,c112945_g3,c115541_g1,c104893_g1,c118906_g2,c123694_g5,c103284_g1,c114060_g1,c113021_g2,c74940_g1,c7548_g1,c95696_g7,c108728_g2,c36774_g1
GO:0016709	oxidoreductase activity, acting on paired donors, with incorporation or reduction of molecular oxygen, NAD(P)H as one donor, and incorporation of one atom of oxygen	molecular_function	0.0151	0.93681	6	1177	70	45663	2	c105147_g1,c119780_g1	4	c113137_g1,c112945_g3,c78755_g2,c78755_g1
GO:0009245	lipid A biosynthetic process	biological_process	0.016414	0.96745	4	1177	34	45663	2	c87395_g1,c126636_g1	2	c123767_g1,c96967_g1
GO:0046493	lipid A metabolic process	biological_process	0.016414	0.96745	4	1177	34	45663	2	c87395_g1,c126636_g1	2	c96967_g1,c123767_g1
GO:1901269	lipooligosaccharide metabolic process	biological_process	0.016414	0.96745	4	1177	34	45663	2	c87395_g1,c126636_g1	2	c96967_g1,c123767_g1
GO:1901271	lipooligosaccharide biosynthetic process	biological_process	0.016414	0.96745	4	1177	34	45663	2	c126636_g1,c87395_g1	2	c123767_g1,c96967_g1
GO:0000772	mating pheromone activity	molecular_function	0.016414	0.96745	3	1177	21	45663	1	c107277_g3	2	c117422_g2,c71563_g1
GO:0004523	RNA-DNA hybrid ribonuclease activity	molecular_function	0.016625	0.97017	6	1177	71	45663	3	c114364_g1,c15720_g1,c126883_g1	3	c119237_g1,c127284_g2,c126943_g1
GO:0005785	signal recognition particle receptor complex	cellular_component	0.017706	1	2	1177	8	45663	0		2	c108139_g1,c114196_g2
GO:0033897	ribonuclease T2 activity	molecular_function	0.01784	1	3	1177	23	45663	3	c94788_g1,c115031_g1,c110815_g1	0
GO:0034464	BBSome	cellular_component	0.018146	1	2	1177	9	45663	0		2	c126302_g1,c120119_g1
GO:0006885	regulation of pH	biological_process	0.018256	1	6	1177	75	45663	2	c122451_g1,c110051_g1	4	c54978_g1,c88242_g1,c58771_g1,c105929_g1
GO:0033647	host intracellular organelle	cellular_component	0.018723	1	11	1177	203	45663	6	c113637_g4,c114659_g5,c113169_g1,c92965_g1,c125837_g1,c86033_g1	5	c107872_g2,c23465_g1,c126757_g1,c34154_g1,c118984_g2
GO:0033648	host intracellular membrane-bounded organelle	cellular_component	0.018723	1	11	1177	203	45663	6	c113637_g4,c114659_g5,c92965_g1,c113169_g1,c125837_g1,c86033_g1	5	c23465_g1,c107872_g2,c126757_g1,c118984_g2,c34154_g1
GO:0005506	iron ion binding	molecular_function	0.018828	1	25	1177	585	45663	15	c98441_g1,c113418_g2,c113063_g3,c95477_g1,c91746_g1,c115612_g1,c105009_g1,c105147_g1,c123076_g2,c24801_g1,c83470_g1,c123076_g3,c113952_g1,c80160_g2,c120444_g3	10	c99049_g2,c26116_g1,c60407_g1,c120381_g1,c104174_g1,c112945_g3,c100566_g1,c113878_g1,c168104_g1,c109010_g2
GO:0009826	unidimensional cell growth	biological_process	0.019216	1	2	1177	7	45663	1	c84875_g1	1	c113118_g1
GO:0015298	solute:cation antiporter activity	molecular_function	0.019371	1	6	1177	76	45663	2	c110051_g1,c122451_g1	4	c105929_g1,c58771_g1,c88242_g1,c54978_g1
GO:0015299	solute:proton antiporter activity	molecular_function	0.019371	1	6	1177	76	45663	2	c122451_g1,c110051_g1	4	c58771_g1,c88242_g1,c54978_g1,c105929_g1
GO:0055067	monovalent inorganic cation homeostasis	biological_process	0.019787	1	6	1177	76	45663	2	c122451_g1,c110051_g1	4	c105929_g1,c58771_g1,c88242_g1,c54978_g1
GO:0003973	(S)-2-hydroxy-acid oxidase activity	molecular_function	0.02039	1	1	1177	1	45663	0		1	c115541_g1
GO:0008891	glycolate oxidase activity	molecular_function	0.02039	1	1	1177	1	45663	0		1	c115541_g1
GO:0009339	glycolate oxidase complex	cellular_component	0.02039	1	1	1177	1	45663	0		1	c115541_g1
GO:0010204	defense response signaling pathway, resistance gene-independent	biological_process	0.02039	1	1	1177	1	45663	0		1	c115541_g1
GO:0050665	hydrogen peroxide biosynthetic process	biological_process	0.02039	1	1	1177	1	45663	0		1	c115541_g1
GO:0033643	host cell part	cellular_component	0.020443	1	15	1177	315	45663	8	c114659_g5,c113637_g4,c105129_g1,c125837_g1,c86033_g1,c92965_g1,c113169_g1,c2177_g1	7	c90249_g1,c126757_g1,c118984_g2,c34154_g1,c23465_g1,c105197_g1,c107872_g2
GO:0005783	endoplasmic reticulum	cellular_component	0.021166	1	30	1177	755	45663	13	c154406_g1,c86154_g1,c114442_g4,c98139_g1,c109777_g3,c71207_g1,c126517_g1,c89162_g1,c20739_g1,c89499_g2,c105147_g1,c71950_g1,c84875_g1	17	c117476_g1,c76680_g1,c88527_g1,c111532_g2,c113021_g2,c67512_g1,c114196_g2,c116003_g2,c108139_g1,c78755_g2,c112945_g3,c108590_g3,c101330_g3,c78755_g1,c92761_g1,c97831_g1,c6186_g1
GO:0005186	pheromone activity	molecular_function	0.021673	1	4	1177	39	45663	1	c107277_g3	3	c71563_g1,c111123_g3,c117422_g2
GO:0098542	defense response to other organism	biological_process	0.022068	1	14	1177	285	45663	3	c105147_g1,c73461_g1,c86113_g1	11	c112945_g3,c114060_g1,c87695_g1,c103284_g1,c43293_g1,c86740_g1,c108728_g2,c104893_g1,c115541_g1,c74940_g1,c113021_g2
GO:0080019	fatty-acyl-CoA reductase (alcohol-forming) activity	molecular_function	0.02207	1	2	1177	11	45663	1	c113365_g1	1	c118240_g1
GO:0005521	lamin binding	molecular_function	0.022368	1	2	1177	8	45663	1	c111218_g3	1	c103257_g2
GO:0018995	host	cellular_component	0.022409	1	15	1177	319	45663	8	c114659_g5,c113637_g4,c86033_g1,c105129_g1,c125837_g1,c2177_g1,c113169_g1,c92965_g1	7	c90249_g1,c34154_g1,c118984_g2,c126757_g1,c23465_g1,c107872_g2,c105197_g1
GO:0043657	host cell	cellular_component	0.022409	1	15	1177	319	45663	8	c2177_g1,c113169_g1,c92965_g1,c86033_g1,c105129_g1,c125837_g1,c113637_g4,c114659_g5	7	c23465_g1,c107872_g2,c105197_g1,c34154_g1,c118984_g2,c126757_g1,c90249_g1
GO:0044215	other organism	cellular_component	0.022409	1	15	1177	319	45663	8	c113637_g4,c114659_g5,c92965_g1,c2177_g1,c113169_g1,c86033_g1,c125837_g1,c105129_g1	7	c90249_g1,c23465_g1,c105197_g1,c107872_g2,c118984_g2,c34154_g1,c126757_g1
GO:0044216	other organism cell	cellular_component	0.022409	1	15	1177	319	45663	8	c113637_g4,c114659_g5,c113169_g1,c2177_g1,c92965_g1,c86033_g1,c105129_g1,c125837_g1	7	c90249_g1,c23465_g1,c105197_g1,c107872_g2,c34154_g1,c118984_g2,c126757_g1
GO:0044217	other organism part	cellular_component	0.022409	1	15	1177	319	45663	8	c105129_g1,c125837_g1,c86033_g1,c2177_g1,c113169_g1,c92965_g1,c114659_g5,c113637_g4	7	c126757_g1,c34154_g1,c118984_g2,c23465_g1,c105197_g1,c107872_g2,c90249_g1
GO:0016835	carbon-oxygen lyase activity	molecular_function	0.02371	1	15	1177	308	45663	6	c115866_g2,c78484_g1,c103061_g4,c115397_g3,c53396_g1,c86033_g1	9	c127904_g1,c110081_g1,c123238_g7,c116560_g1,c76733_g1,c111875_g4,c123367_g5,c124023_g1,c113528_g1
GO:0046527	glucosyltransferase activity	molecular_function	0.023717	1	10	1177	180	45663	1	c56352_g1	9	c107205_g1,c104879_g5,c104219_g1,c117152_g1,c117152_g3,c117152_g4,c79841_g1,c78491_g1,c107205_g3
GO:0008654	phospholipid biosynthetic process	biological_process	0.024149	1	11	1177	203	45663	6	c114442_g4,c87395_g1,c154406_g1,c89162_g1,c126636_g1,c71207_g1	5	c92855_g2,c123767_g1,c122273_g3,c96967_g1,c122949_g5
GO:0030244	cellulose biosynthetic process	biological_process	0.024532	1	7	1177	106	45663	0		7	c104219_g1,c117152_g3,c107205_g1,c78491_g1,c107205_g3,c117152_g1,c117152_g4
GO:0000038	very long-chain fatty acid metabolic process	biological_process	0.025276	1	1	1177	1	45663	1	c84875_g1	0
GO:0009922	fatty acid elongase activity	molecular_function	0.025276	1	1	1177	1	45663	1	c84875_g1	0
GO:0009923	fatty acid elongase complex	cellular_component	0.025276	1	1	1177	1	45663	1	c84875_g1	0
GO:0010025	wax biosynthetic process	biological_process	0.025276	1	1	1177	1	45663	1	c84875_g1	0
GO:0010166	wax metabolic process	biological_process	0.025276	1	1	1177	1	45663	1	c84875_g1	0
GO:0042335	cuticle development	biological_process	0.025276	1	1	1177	1	45663	1	c84875_g1	0
GO:0031301	integral component of organelle membrane	cellular_component	0.025455	1	12	1177	241	45663	3	c71950_g1,c89499_g2,c20739_g1	9	c113021_g2,c120134_g1,c122273_g3,c6186_g1,c118866_g4,c115526_g6,c97831_g1,c101451_g1,c88527_g1
GO:0006643	membrane lipid metabolic process	biological_process	0.026198	1	15	1177	281	45663	9	c89162_g1,c154406_g1,c87395_g1,c114442_g4,c94386_g2,c85246_g1,c84165_g1,c71207_g1,c126636_g1	6	c92855_g2,c95696_g4,c112293_g3,c96967_g1,c122273_g3,c123767_g1
GO:0016742	hydroxymethyl-, formyl- and related transferase activity	molecular_function	0.026223	1	3	1177	24	45663	1	c100409_g2	2	c111514_g3,c102577_g3
GO:0060560	developmental growth involved in morphogenesis	biological_process	0.02624	1	2	1177	8	45663	1	c84875_g1	1	c113118_g1
GO:0006955	immune response	biological_process	0.026268	1	15	1177	313	45663	4	c105147_g1,c47094_g1,c98093_g1,c61855_g2	11	c125381_g5,c87695_g1,c127239_g3,c114578_g4,c112945_g3,c87826_g1,c115192_g3,c111672_g1,c115541_g1,c113021_g2,c74940_g1
GO:0042446	hormone biosynthetic process	biological_process	0.027785	1	2	1177	9	45663	1	c105147_g1	1	c112945_g3
GO:0009225	nucleotide-sugar metabolic process	biological_process	0.028555	1	7	1177	106	45663	0		7	c104219_g1,c117152_g3,c107205_g1,c78491_g1,c107205_g3,c117152_g4,c117152_g1
GO:0009011	starch synthase activity	molecular_function	0.028595	1	1	1177	1	45663	0		1	c79841_g1
GO:0004803	transposase activity	molecular_function	0.029067	1	7	1177	95	45663	1	c119457_g1	6	c36409_g1,c121476_g2,c126295_g2,c43756_g1,c110394_g1,c112693_g3
GO:0030259	lipid glycosylation	biological_process	0.029446	1	4	1177	38	45663	0		4	c85862_g1,c44267_g1,c94522_g1,c109006_g1
GO:0048731	system development	biological_process	0.029634	1	10	1177	187	45663	5	c73609_g2,c87395_g1,c110894_g3,c114466_g1,c105971_g10	5	c121363_g5,c113118_g1,c123694_g5,c176144_g1,c118906_g2
GO:0010558	negative regulation of macromolecule biosynthetic process	biological_process	0.030389	1	7	1177	113	45663	3	c124507_g1,c79467_g2,c126327_g1	4	c111373_g3,c165998_g1,c90199_g1,c113021_g2
GO:0031327	negative regulation of cellular biosynthetic process	biological_process	0.030389	1	7	1177	113	45663	3	c126327_g1,c79467_g2,c124507_g1	4	c113021_g2,c90199_g1,c165998_g1,c111373_g3
GO:0051172	negative regulation of nitrogen compound metabolic process	biological_process	0.030389	1	7	1177	113	45663	3	c79467_g2,c124507_g1,c126327_g1	4	c165998_g1,c111373_g3,c113021_g2,c90199_g1
GO:2000113	negative regulation of cellular macromolecule biosynthetic process	biological_process	0.030389	1	7	1177	113	45663	3	c124507_g1,c79467_g2,c126327_g1	4	c111373_g3,c165998_g1,c90199_g1,c113021_g2
GO:0033646	host intracellular part	cellular_component	0.030654	1	11	1177	217	45663	6	c114659_g5,c113637_g4,c125837_g1,c86033_g1,c113169_g1,c92965_g1	5	c126757_g1,c34154_g1,c118984_g2,c23465_g1,c107872_g2
GO:0043656	intracellular region of host	cellular_component	0.030654	1	11	1177	217	45663	6	c113637_g4,c114659_g5,c92965_g1,c113169_g1,c86033_g1,c125837_g1	5	c23465_g1,c107872_g2,c118984_g2,c34154_g1,c126757_g1
GO:1903409	reactive oxygen species biosynthetic process	biological_process	0.030733	1	1	1177	2	45663	0		1	c115541_g1
GO:0009733	response to auxin	biological_process	0.031252	1	5	1177	72	45663	1	c106334_g2	4	c46648_g2,c104870_g1,c119184_g1,c98108_g1
GO:0002376	immune system process	biological_process	0.031983	1	18	1177	408	45663	5	c110894_g3,c105147_g1,c47094_g1,c98093_g1,c61855_g2	13	c125381_g5,c114578_g4,c127239_g3,c87826_g1,c111672_g1,c74940_g1,c113021_g2,c112945_g3,c87695_g1,c115192_g3,c86740_g1,c104893_g1,c115541_g1
GO:0052689	carboxylic ester hydrolase activity	molecular_function	0.03369	1	12	1177	230	45663	6	c88144_g1,c122719_g1,c89170_g1,c120244_g1,c88144_g2,c88144_g3	6	c111120_g1,c31377_g1,c63625_g1,c95358_g1,c100534_g1,c87333_g2
GO:0000325	plant-type vacuole	cellular_component	0.034596	1	1	1177	2	45663	0		1	c151846_g1
GO:0008927	mannonate dehydratase activity	molecular_function	0.034631	1	1	1177	1	45663	0		1	c111875_g4
GO:0072330	monocarboxylic acid biosynthetic process	biological_process	0.036172	1	16	1177	354	45663	9	c90585_g1,c105147_g1,c119780_g1,c87395_g1,c84875_g1,c115122_g5,c117657_g3,c122947_g2,c101211_g2	7	c112945_g3,c106908_g2,c79980_g1,c108055_g1,c119853_g2,c107278_g1,c126547_g1
GO:0009314	response to radiation	biological_process	0.037394	1	5	1177	64	45663	2	c84875_g1,c105147_g1	3	c36774_g1,c112945_g3,c120316_g1
GO:0009416	response to light stimulus	biological_process	0.037394	1	5	1177	64	45663	2	c84875_g1,c105147_g1	3	c120316_g1,c36774_g1,c112945_g3
GO:0002250	adaptive immune response	biological_process	0.037772	1	1	1177	2	45663	1	c61855_g2	0
GO:0002437	inflammatory response to antigenic stimulus	biological_process	0.037772	1	1	1177	2	45663	1	c61855_g2	0
GO:0002438	acute inflammatory response to antigenic stimulus	biological_process	0.037772	1	1	1177	2	45663	1	c61855_g2	0
GO:0002449	lymphocyte mediated immunity	biological_process	0.037772	1	1	1177	2	45663	1	c61855_g2	0
GO:0002460	adaptive immune response based on somatic recombination of immune receptors built from immunoglobulin superfamily domains	biological_process	0.037772	1	1	1177	2	45663	1	c61855_g2	0
GO:0002524	hypersensitivity	biological_process	0.037772	1	1	1177	2	45663	1	c61855_g2	0
GO:0016064	immunoglobulin mediated immune response	biological_process	0.037772	1	1	1177	2	45663	1	c61855_g2	0
GO:0016068	type I hypersensitivity	biological_process	0.037772	1	1	1177	2	45663	1	c61855_g2	0
GO:0019724	B cell mediated immunity	biological_process	0.037772	1	1	1177	2	45663	1	c61855_g2	0
GO:0016829	lyase activity	molecular_function	0.037971	1	33	1177	890	45663	12	c103213_g1,c66356_g1,c103061_g4,c86033_g1,c53396_g1,c106192_g2,c78484_g1,c109179_g1,c119115_g5,c115397_g3,c115866_g2,c2177_g1	21	c104174_g1,c76733_g1,c91552_g1,c122700_g2,c111120_g1,c123238_g7,c127904_g1,c124023_g1,c113206_g1,c100819_g1,c106908_g2,c84727_g1,c119194_g2,c110081_g1,c120706_g5,c116560_g1,c113528_g1,c113040_g1,c100797_g3,c123367_g5,c111875_g4
GO:0044432	endoplasmic reticulum part	cellular_component	0.03817	1	21	1177	509	45663	9	c84875_g1,c71950_g1,c89499_g2,c20739_g1,c89162_g1,c71207_g1,c109777_g3,c114442_g4,c154406_g1	12	c6186_g1,c97831_g1,c92761_g1,c78755_g1,c78755_g2,c108139_g1,c116003_g2,c114196_g2,c67512_g1,c113021_g2,c88527_g1,c117476_g1
GO:0030653	beta-lactam antibiotic metabolic process	biological_process	0.038205	1	1	1177	1	45663	1	c117657_g3	0
GO:0030654	beta-lactam antibiotic biosynthetic process	biological_process	0.038205	1	1	1177	1	45663	1	c117657_g3	0
GO:0042316	penicillin metabolic process	biological_process	0.038205	1	1	1177	1	45663	1	c117657_g3	0
GO:0042318	penicillin biosynthetic process	biological_process	0.038205	1	1	1177	1	45663	1	c117657_g3	0
GO:0072338	cellular lactam metabolic process	biological_process	0.038205	1	1	1177	1	45663	1	c117657_g3	0
GO:0072339	cellular lactam biosynthetic process	biological_process	0.038205	1	1	1177	1	45663	1	c117657_g3	0
GO:0005789	endoplasmic reticulum membrane	cellular_component	0.038723	1	20	1177	480	45663	9	c114442_g4,c154406_g1,c71207_g1,c109777_g3,c20739_g1,c89499_g2,c89162_g1,c84875_g1,c71950_g1	11	c88527_g1,c117476_g1,c67512_g1,c113021_g2,c78755_g2,c108139_g1,c116003_g2,c114196_g2,c97831_g1,c6186_g1,c78755_g1
GO:0006664	glycolipid metabolic process	biological_process	0.038783	1	14	1177	271	45663	9	c94386_g2,c114442_g4,c85246_g1,c89162_g1,c87395_g1,c154406_g1,c126636_g1,c71207_g1,c84165_g1	5	c92855_g2,c112293_g3,c96967_g1,c123767_g1,c122273_g3
GO:0005201	extracellular matrix structural constituent	molecular_function	0.039776	1	3	1177	26	45663	3	c114137_g4,c105971_g10,c55343_g1	0
GO:0019482	beta-alanine metabolic process	biological_process	0.04011	1	2	1177	13	45663	0		2	c120706_g5,c106908_g2
GO:0016824	hydrolase activity, acting on acid halide bonds	molecular_function	0.040178	1	1	1177	2	45663	0		1	c118240_g1
GO:0019120	hydrolase activity, acting on acid halide bonds, in C-halide compounds	molecular_function	0.040178	1	1	1177	2	45663	0		1	c118240_g1
GO:0044255	cellular lipid metabolic process	biological_process	0.040915	1	42	1177	1128	45663	19	c125584_g5,c126636_g1,c115866_g2,c84875_g1,c119780_g1,c87395_g1,c90585_g1,c84165_g1,c104965_g2,c71207_g1,c154406_g1,c115122_g5,c85246_g1,c114442_g4,c89162_g1,c101211_g2,c122947_g2,c124831_g7,c94386_g2	23	c122273_g3,c95696_g4,c108055_g1,c79980_g1,c113137_g1,c57316_g1,c122949_g5,c85862_g1,c119194_g2,c96967_g1,c100534_g1,c107278_g1,c106908_g2,c92855_g2,c84727_g1,c111120_g1,c123767_g1,c112293_g3,c111540_g3,c44267_g1,c109006_g1,c126547_g1,c94522_g1
GO:0007021	tubulin complex assembly	biological_process	0.041803	1	2	1177	12	45663	1	c73511_g1	1	c76733_g1
GO:0030243	cellulose metabolic process	biological_process	0.042257	1	7	1177	119	45663	0		7	c117152_g4,c117152_g1,c107205_g3,c78491_g1,c107205_g1,c117152_g3,c104219_g1
GO:0005984	disaccharide metabolic process	biological_process	0.042412	1	19	1177	449	45663	5	c88144_g1,c88144_g2,c120244_g1,c89170_g1,c88144_g3	14	c117152_g1,c125667_g1,c92761_g1,c122610_g1,c107205_g3,c78491_g1,c87333_g2,c117152_g3,c63625_g1,c107205_g1,c95358_g1,c104219_g1,c79841_g1,c117152_g4
GO:0098519	nucleotide phosphatase activity, acting on free nucleotides	molecular_function	0.042903	1	7	1177	105	45663	5	c111781_g1,c108175_g2,c87395_g1,c51511_g1,c109179_g1	2	c127252_g1,c111514_g3
GO:0009428	bacterial-type flagellum basal body, distal rod, P ring	cellular_component	0.043472	1	1	1177	2	45663	1	c13181_g1	0
GO:0009890	negative regulation of biosynthetic process	biological_process	0.043682	1	7	1177	121	45663	3	c79467_g2,c124507_g1,c126327_g1	4	c165998_g1,c111373_g3,c113021_g2,c90199_g1
GO:0008610	lipid biosynthetic process	biological_process	0.044325	1	33	1177	864	45663	16	c71207_g1,c85246_g1,c114442_g4,c154406_g1,c115122_g5,c115866_g2,c126636_g1,c84875_g1,c125584_g5,c90585_g1,c87395_g1,c119780_g1,c122947_g2,c101211_g2,c113040_g4,c89162_g1	17	c96967_g1,c122949_g5,c119194_g2,c122273_g3,c113137_g1,c113268_g5,c108055_g1,c79980_g1,c123767_g1,c111120_g1,c126547_g1,c72974_g2,c107278_g1,c84727_g1,c106908_g2,c92855_g2,c100819_g1
GO:0030176	integral component of endoplasmic reticulum membrane	cellular_component	0.044972	1	7	1177	124	45663	3	c20739_g1,c89499_g2,c71950_g1	4	c113021_g2,c6186_g1,c97831_g1,c88527_g1
GO:0019748	secondary metabolic process	biological_process	0.046163	1	6	1177	92	45663	3	c117657_g3,c105147_g1,c123434_g2	3	c112945_g3,c86003_g1,c126943_g1
GO:0006313	transposition, DNA-mediated	biological_process	0.046427	1	8	1177	133	45663	1	c119457_g1	7	c75356_g1,c36409_g1,c121476_g2,c43756_g1,c112693_g3,c126295_g2,c110394_g1
GO:0042175	nuclear outer membrane-endoplasmic reticulum membrane network	cellular_component	0.046894	1	20	1177	492	45663	9	c71950_g1,c84875_g1,c89162_g1,c20739_g1,c89499_g2,c109777_g3,c71207_g1,c154406_g1,c114442_g4	11	c78755_g1,c6186_g1,c97831_g1,c116003_g2,c114196_g2,c108139_g1,c78755_g2,c113021_g2,c67512_g1,c117476_g1,c88527_g1
GO:0008217	regulation of blood pressure	biological_process	0.047187	1	2	1177	14	45663	2	c114921_g2,c117539_g1	0
GO:0042311	vasodilation	biological_process	0.047187	1	2	1177	14	45663	2	c114921_g2,c117539_g1	0
GO:0042312	regulation of vasodilation	biological_process	0.047187	1	2	1177	14	45663	2	c114921_g2,c117539_g1	0
GO:0004068	aspartate 1-decarboxylase activity	molecular_function	0.047355	1	1	1177	2	45663	0		1	c120706_g5
GO:0006523	alanine biosynthetic process	biological_process	0.047355	1	1	1177	2	45663	0		1	c120706_g5
GO:0009079	pyruvate family amino acid biosynthetic process	biological_process	0.047355	1	1	1177	2	45663	0		1	c120706_g5
GO:0032196	transposition	biological_process	0.048451	1	8	1177	134	45663	1	c119457_g1	7	c126295_g2,c110394_g1,c36409_g1,c75356_g1,c121476_g2,c43756_g1,c112693_g3
GO:0043230	extracellular organelle	cellular_component	0.049429	1	1	1177	2	45663	1	c107803_g1	0
GO:0005795	Golgi stack	cellular_component	0.051236	1	3	1177	34	45663	1	c123434_g2	2	c122273_g3,c115526_g6
GO:0005143	interleukin-12 receptor binding	molecular_function	0.051535	1	2	1177	15	45663	1	c98093_g1	1	c87826_g1
GO:0042022	interleukin-12 receptor complex	cellular_component	0.051535	1	2	1177	15	45663	1	c98093_g1	1	c87826_g1
GO:0032502	developmental process	biological_process	0.053523	1	33	1177	914	45663	17	c63648_g1,c105906_g3,c73609_g2,c101672_g1,c99312_g3,c91202_g2,c105971_g10,c114466_g1,c110894_g3,c110460_g2,c105910_g4,c92545_g1,c84875_g1,c87395_g1,c106636_g5,c90585_g1,c76281_g1	16	c14053_g1,c91752_g1,c118906_g2,c176144_g1,c113118_g1,c90266_g2,c114124_g2,c121363_g5,c126302_g1,c127252_g1,c114578_g4,c113071_g1,c121751_g2,c123694_g5,c112373_g2,c124478_g2
GO:0006073	cellular glucan metabolic process	biological_process	0.056158	1	19	1177	467	45663	5	c88144_g3,c120244_g1,c89170_g1,c88144_g1,c88144_g2	14	c107205_g1,c95358_g1,c104219_g1,c63625_g1,c79841_g1,c117152_g4,c92761_g1,c122610_g1,c117152_g1,c125667_g1,c87333_g2,c117152_g3,c107205_g3,c78491_g1
GO:0044042	glucan metabolic process	biological_process	0.056158	1	19	1177	467	45663	5	c88144_g2,c88144_g1,c120244_g1,c89170_g1,c88144_g3	14	c107205_g3,c78491_g1,c117152_g3,c87333_g2,c125667_g1,c117152_g1,c92761_g1,c122610_g1,c117152_g4,c79841_g1,c63625_g1,c104219_g1,c95358_g1,c107205_g1
GO:0009250	glucan biosynthetic process	biological_process	0.05863	1	8	1177	154	45663	0		8	c78491_g1,c107205_g3,c79841_g1,c117152_g4,c117152_g3,c117152_g1,c104219_g1,c107205_g1
GO:0004697	protein kinase C activity	molecular_function	0.059014	1	1	1177	2	45663	1	c95219_g1	0
GO:0007340	acrosome reaction	biological_process	0.059701	1	3	1177	33	45663	2	c98676_g2,c97837_g2	1	c126792_g2
GO:0007342	fusion of sperm to egg plasma membrane	biological_process	0.059701	1	3	1177	33	45663	2	c98676_g2,c97837_g2	1	c126792_g2
GO:0017156	calcium ion-dependent exocytosis	biological_process	0.059701	1	3	1177	33	45663	2	c98676_g2,c97837_g2	1	c126792_g2
GO:0045026	plasma membrane fusion	biological_process	0.059701	1	3	1177	33	45663	2	c98676_g2,c97837_g2	1	c126792_g2
GO:0015662	ATPase activity, coupled to transmembrane movement of ions, phosphorylative mechanism	molecular_function	0.060513	1	3	1177	35	45663	0		3	c111532_g2,c72026_g1,c88103_g2
GO:0002526	acute inflammatory response	biological_process	0.060568	1	1	1177	4	45663	1	c61855_g2	0
GO:0004521	endoribonuclease activity	molecular_function	0.060937	1	9	1177	175	45663	6	c15720_g1,c115031_g1,c94788_g1,c126883_g1,c110815_g1,c114364_g1	3	c126943_g1,c127284_g2,c119237_g1
GO:0005976	polysaccharide metabolic process	biological_process	0.061686	1	22	1177	558	45663	8	c90651_g2,c89170_g1,c120244_g1,c88144_g3,c88144_g1,c95076_g1,c88144_g2,c87395_g1	14	c63625_g1,c95358_g1,c107205_g1,c104219_g1,c117152_g4,c79841_g1,c117152_g1,c125667_g1,c122610_g1,c92761_g1,c107205_g3,c78491_g1,c117152_g3,c87333_g2
GO:0044767	single-organism developmental process	biological_process	0.062332	1	31	1177	865	45663	15	c84875_g1,c99312_g3,c92545_g1,c76281_g1,c90585_g1,c91202_g2,c87395_g1,c63648_g1,c114466_g1,c105971_g10,c105910_g4,c110460_g2,c101672_g1,c73609_g2,c110894_g3	16	c113118_g1,c123694_g5,c176144_g1,c118906_g2,c121751_g2,c121363_g5,c124478_g2,c90266_g2,c114124_g2,c112373_g2,c126302_g1,c113071_g1,c114578_g4,c127252_g1,c14053_g1,c91752_g1
GO:0045444	fat cell differentiation	biological_process	0.063367	1	4	1177	54	45663	2	c110460_g2,c101672_g1	2	c90266_g2,c113071_g1
GO:0019087	transformation of host cell by virus	biological_process	0.063553	1	6	1177	97	45663	3	c66143_g1,c125214_g2,c102306_g2	3	c110218_g1,c107436_g1,c116180_g1
GO:0044272	sulfur compound biosynthetic process	biological_process	0.064638	1	8	1177	157	45663	3	c105147_g1,c115308_g1,c117657_g3	5	c112627_g1,c123367_g5,c112945_g3,c109638_g2,c120961_g2
GO:0030570	pectate lyase activity	molecular_function	0.065522	1	2	1177	17	45663	0		2	c124023_g1,c127904_g1
GO:0009426	bacterial-type flagellum basal body, distal rod	cellular_component	0.066427	1	1	1177	4	45663	1	c13181_g1	0
GO:0006027	glycosaminoglycan catabolic process	biological_process	0.066816	1	4	1177	49	45663	3	c94386_g2,c108362_g2,c84165_g1	1	c112293_g3
GO:0007275	multicellular organismal development	biological_process	0.066909	1	20	1177	525	45663	10	c87395_g1,c91202_g2,c76281_g1,c90585_g1,c84875_g1,c92545_g1,c73609_g2,c110894_g3,c105971_g10,c114466_g1	10	c112373_g2,c121363_g5,c176144_g1,c118906_g2,c121751_g2,c113118_g1,c123694_g5,c127252_g1,c14053_g1,c91752_g1
GO:0007602	phototransduction	biological_process	0.067157	1	1	1177	3	45663	0		1	c36774_g1
GO:0008020	G-protein coupled photoreceptor activity	molecular_function	0.067157	1	1	1177	3	45663	0		1	c36774_g1
GO:0009585	red, far-red light phototransduction	biological_process	0.067157	1	1	1177	3	45663	0		1	c36774_g1
GO:0010017	red or far-red light signaling pathway	biological_process	0.067157	1	1	1177	3	45663	0		1	c36774_g1
GO:0071489	cellular response to red or far red light	biological_process	0.067157	1	1	1177	3	45663	0		1	c36774_g1
GO:0042742	defense response to bacterium	biological_process	0.068126	1	8	1177	164	45663	2	c105147_g1,c73461_g1	6	c115541_g1,c108728_g2,c43293_g1,c103284_g1,c114060_g1,c112945_g3
GO:0006189	'de novo' IMP biosynthetic process	biological_process	0.070725	1	2	1177	17	45663	1	c122451_g1	1	c102577_g3
GO:0009617	response to bacterium	biological_process	0.07082	1	8	1177	165	45663	2	c73461_g1,c105147_g1	6	c43293_g1,c103284_g1,c112945_g3,c114060_g1,c115541_g1,c108728_g2
GO:0006506	GPI anchor biosynthetic process	biological_process	0.071508	1	6	1177	98	45663	4	c89162_g1,c71207_g1,c154406_g1,c114442_g4	2	c92855_g2,c122273_g3
GO:0006497	protein lipidation	biological_process	0.072584	1	6	1177	99	45663	4	c114442_g4,c89162_g1,c154406_g1,c71207_g1	2	c122273_g3,c92855_g2
GO:0006661	phosphatidylinositol biosynthetic process	biological_process	0.072587	1	6	1177	99	45663	4	c154406_g1,c71207_g1,c89162_g1,c114442_g4	2	c92855_g2,c122273_g3
GO:0043462	regulation of ATPase activity	biological_process	0.07268	1	2	1177	21	45663	0		2	c88103_g2,c106908_g2
GO:0006535	cysteine biosynthetic process from serine	biological_process	0.076234	1	2	1177	14	45663	0		2	c109638_g2,c123367_g5
GO:0019344	cysteine biosynthetic process	biological_process	0.076234	1	2	1177	14	45663	0		2	c109638_g2,c123367_g5
GO:0005047	signal recognition particle binding	molecular_function	0.076982	1	2	1177	16	45663	0		2	c108139_g1,c114196_g2
GO:0051274	beta-glucan biosynthetic process	biological_process	0.077559	1	7	1177	134	45663	0		7	c117152_g4,c117152_g1,c78491_g1,c107205_g3,c117152_g3,c107205_g1,c104219_g1
GO:0006750	glutathione biosynthetic process	biological_process	0.078141	1	2	1177	18	45663	1	c115308_g1	1	c112627_g1
GO:0019184	nonribosomal peptide biosynthetic process	biological_process	0.078141	1	2	1177	18	45663	1	c115308_g1	1	c112627_g1
GO:0017148	negative regulation of translation	biological_process	0.078478	1	2	1177	19	45663	2	c124507_g1,c79467_g2	0
GO:0034249	negative regulation of cellular amide metabolic process	biological_process	0.078478	1	2	1177	19	45663	2	c124507_g1,c79467_g2	0
GO:0044264	cellular polysaccharide metabolic process	biological_process	0.079114	1	20	1177	518	45663	6	c88144_g1,c88144_g2,c87395_g1,c89170_g1,c120244_g1,c88144_g3	14	c125667_g1,c117152_g1,c92761_g1,c122610_g1,c107205_g3,c78491_g1,c117152_g3,c87333_g2,c63625_g1,c104219_g1,c107205_g1,c95358_g1,c117152_g4,c79841_g1
GO:0008864	formyltetrahydrofolate deformylase activity	molecular_function	0.079137	1	1	1177	4	45663	0		1	c102577_g3
GO:0016892	endoribonuclease activity, producing 3'-phosphomonoesters	molecular_function	0.079349	1	3	1177	38	45663	3	c110815_g1,c94788_g1,c115031_g1	0
GO:0042743	hydrogen peroxide metabolic process	biological_process	0.079849	1	1	1177	4	45663	0		1	c115541_g1
GO:0033821	DNA beta-glucosyltransferase activity	molecular_function	0.080262	1	2	1177	18	45663	1	c56352_g1	1	c104879_g5
GO:0071554	cell wall organization or biogenesis	biological_process	0.081005	1	12	1177	291	45663	7	c120244_g1,c88144_g2,c89170_g1,c105147_g1,c88144_g3,c108362_g2,c88144_g1	5	c112945_g3,c87333_g2,c63625_g1,c113118_g1,c95358_g1
GO:0005784	Sec61 translocon complex	cellular_component	0.08267	1	2	1177	20	45663	2	c71950_g1,c20739_g1	0
GO:0071256	translocon complex	cellular_component	0.08267	1	2	1177	20	45663	2	c71950_g1,c20739_g1	0
GO:0000902	cell morphogenesis	biological_process	0.08306	1	9	1177	190	45663	3	c84875_g1,c99312_g3,c114466_g1	6	c121363_g5,c114578_g4,c126302_g1,c118906_g2,c113118_g1,c123694_g5
GO:1903509	liposaccharide metabolic process	biological_process	0.083992	1	14	1177	308	45663	9	c85246_g1,c114442_g4,c94386_g2,c154406_g1,c87395_g1,c89162_g1,c126636_g1,c84165_g1,c71207_g1	5	c92855_g2,c122273_g3,c123767_g1,c96967_g1,c112293_g3
GO:0048878	chemical homeostasis	biological_process	0.084539	1	9	1177	190	45663	4	c120765_g5,c110051_g1,c125012_g2,c122451_g1	5	c6186_g1,c88242_g1,c58771_g1,c105929_g1,c54978_g1
GO:0048869	cellular developmental process	biological_process	0.084554	1	16	1177	399	45663	7	c99312_g3,c84875_g1,c110460_g2,c101672_g1,c105910_g4,c114466_g1,c63648_g1	9	c90266_g2,c121363_g5,c113118_g1,c123694_g5,c118906_g2,c176144_g1,c114578_g4,c113071_g1,c126302_g1
GO:0048589	developmental growth	biological_process	0.08486	1	3	1177	38	45663	1	c84875_g1	2	c113118_g1,c176144_g1
GO:0004540	ribonuclease activity	molecular_function	0.084866	1	11	1177	242	45663	7	c126382_g3,c126883_g1,c110815_g1,c114364_g1,c15720_g1,c115031_g1,c94788_g1	4	c127284_g2,c119237_g1,c99569_g1,c126943_g1
GO:0030021	extracellular matrix structural constituent conferring compression resistance	molecular_function	0.085315	1	1	1177	5	45663	1	c105971_g10	0
GO:0030345	structural constituent of tooth enamel	molecular_function	0.085315	1	1	1177	5	45663	1	c105971_g10	0
GO:0071941	nitrogen cycle metabolic process	biological_process	0.085695	1	3	1177	37	45663	1	c109578_g2	2	c113534_g5,c123367_g5
GO:0033037	polysaccharide localization	biological_process	0.085758	1	2	1177	17	45663	1	c105147_g1	1	c112945_g3
GO:0032989	cellular component morphogenesis	biological_process	0.085946	1	9	1177	191	45663	3	c114466_g1,c99312_g3,c84875_g1	6	c114578_g4,c121363_g5,c118906_g2,c126302_g1,c123694_g5,c113118_g1
GO:0015081	sodium ion transmembrane transporter activity	molecular_function	0.086646	1	7	1177	150	45663	4	c103213_g1,c119115_g5,c2177_g1,c106192_g2	3	c100819_g1,c91552_g1,c104174_g1
GO:0032990	cell part morphogenesis	biological_process	0.087146	1	5	1177	86	45663	1	c114466_g1	4	c121363_g5,c123694_g5,c126302_g1,c118906_g2
GO:0048858	cell projection morphogenesis	biological_process	0.087146	1	5	1177	86	45663	1	c114466_g1	4	c121363_g5,c123694_g5,c118906_g2,c126302_g1
GO:0004618	phosphoglycerate kinase activity	molecular_function	0.089153	1	2	1177	21	45663	1	c122031_g2	1	c123364_g1
GO:0000030	mannosyltransferase activity	molecular_function	0.089469	1	2	1177	23	45663	0		2	c115526_g6,c122273_g3
GO:0000136	alpha-1,6-mannosyltransferase complex	cellular_component	0.089469	1	2	1177	23	45663	0		2	c122273_g3,c115526_g6
GO:0000137	Golgi cis cisterna	cellular_component	0.089469	1	2	1177	23	45663	0		2	c122273_g3,c115526_g6
GO:0031501	mannosyltransferase complex	cellular_component	0.089469	1	2	1177	23	45663	0		2	c122273_g3,c115526_g6
GO:0005786	signal recognition particle, endoplasmic reticulum targeting	cellular_component	0.089514	1	2	1177	18	45663	0		2	c108139_g1,c114196_g2
GO:0006525	arginine metabolic process	biological_process	0.089626	1	8	1177	180	45663	5	c106192_g2,c103213_g1,c157571_g1,c2177_g1,c119115_g5	3	c91552_g1,c104174_g1,c100819_g1
GO:0043235	receptor complex	cellular_component	0.090164	1	3	1177	39	45663	1	c98093_g1	2	c87826_g1,c127239_g3
GO:0098802	plasma membrane receptor complex	cellular_component	0.090164	1	3	1177	39	45663	1	c98093_g1	2	c87826_g1,c127239_g3
GO:0000271	polysaccharide biosynthetic process	biological_process	0.09026	1	10	1177	225	45663	2	c87395_g1,c90651_g2	8	c78491_g1,c107205_g3,c117152_g4,c79841_g1,c117152_g3,c117152_g1,c104219_g1,c107205_g1
GO:0005452	inorganic anion exchanger activity	molecular_function	0.091533	1	1	1177	3	45663	0		1	c126852_g4
GO:0015701	bicarbonate transport	biological_process	0.091533	1	1	1177	3	45663	0		1	c126852_g4
GO:0042710	biofilm formation	biological_process	0.091757	1	3	1177	40	45663	1	c79467_g2	2	c117794_g2,c92375_g1
GO:0042158	lipoprotein biosynthetic process	biological_process	0.093295	1	6	1177	106	45663	4	c114442_g4,c89162_g1,c71207_g1,c154406_g1	2	c122273_g3,c92855_g2
GO:0048523	negative regulation of cellular process	biological_process	0.093358	1	12	1177	290	45663	5	c126327_g1,c87395_g1,c111218_g3,c79467_g2,c124507_g1	7	c113021_g2,c100765_g1,c111373_g3,c90199_g1,c165998_g1,c103257_g2,c97073_g1
GO:0002682	regulation of immune system process	biological_process	0.093585	1	6	1177	114	45663	0		6	c74940_g1,c113021_g2,c104893_g1,c86740_g1,c115541_g1,c87695_g1
GO:0030865	cortical cytoskeleton organization	biological_process	0.093619	1	1	1177	3	45663	1	c103061_g4	0
GO:0030866	cortical actin cytoskeleton organization	biological_process	0.093619	1	1	1177	3	45663	1	c103061_g4	0
GO:0046474	glycerophospholipid biosynthetic process	biological_process	0.093938	1	6	1177	106	45663	4	c89162_g1,c71207_g1,c154406_g1,c114442_g4	2	c92855_g2,c122273_g3
GO:0070851	growth factor receptor binding	molecular_function	0.094129	1	3	1177	38	45663	1	c98093_g1	2	c127239_g3,c87826_g1
GO:0043066	negative regulation of apoptotic process	biological_process	0.094972	1	3	1177	40	45663	2	c87395_g1,c111218_g3	1	c103257_g2
GO:0048583	regulation of response to stimulus	biological_process	0.09704	1	12	1177	286	45663	3	c120765_g5,c111135_g2,c87395_g1	9	c115541_g1,c104893_g1,c113021_g2,c121751_g2,c74940_g1,c122859_g1,c86740_g1,c95492_g1,c87695_g1
GO:0043069	negative regulation of programmed cell death	biological_process	0.097367	1	3	1177	41	45663	2	c111218_g3,c87395_g1	1	c103257_g2
GO:0060548	negative regulation of cell death	biological_process	0.097367	1	3	1177	41	45663	2	c87395_g1,c111218_g3	1	c103257_g2
GO:0048868	pollen tube development	biological_process	0.097565	1	1	1177	3	45663	1	c84875_g1	0
GO:0004584	dolichyl-phosphate-mannose-glycolipid alpha-mannosyltransferase activity	molecular_function	0.097832	1	1	1177	4	45663	0		1	c122273_g3
GO:0003727	single-stranded RNA binding	molecular_function	0.099466	1	1	1177	4	45663	1	c24558_g1	0
GO:0042157	lipoprotein metabolic process	biological_process	0.099822	1	8	1177	168	45663	4	c71207_g1,c114442_g4,c154406_g1,c89162_g1	4	c122273_g3,c160030_g1,c116285_g5,c92855_g2
GO:0050801	ion homeostasis	biological_process	0.10131	1	8	1177	171	45663	3	c125012_g2,c110051_g1,c122451_g1	5	c6186_g1,c88242_g1,c58771_g1,c105929_g1,c54978_g1
GO:0055080	cation homeostasis	biological_process	0.10131	1	8	1177	171	45663	3	c122451_g1,c110051_g1,c125012_g2	5	c105929_g1,c54978_g1,c6186_g1,c58771_g1,c88242_g1
GO:0098771	inorganic ion homeostasis	biological_process	0.10131	1	8	1177	171	45663	3	c110051_g1,c125012_g2,c122451_g1	5	c88242_g1,c58771_g1,c6186_g1,c54978_g1,c105929_g1
GO:0016894	endonuclease activity, active with either ribo- or deoxyribonucleic acids and producing 3'-phosphomonoesters	molecular_function	0.10148	1	3	1177	43	45663	3	c115031_g1,c94788_g1,c110815_g1	0
GO:0032978	protein insertion into membrane from inner side	biological_process	0.10176	1	1	1177	4	45663	0		1	c90196_g1
GO:0032979	protein insertion into mitochondrial membrane from inner side	biological_process	0.10176	1	1	1177	4	45663	0		1	c90196_g1
GO:0051204	protein insertion into mitochondrial membrane	biological_process	0.10176	1	1	1177	4	45663	0		1	c90196_g1
GO:0046365	monosaccharide catabolic process	biological_process	0.10271	1	2	1177	20	45663	1	c123083_g1	1	c111875_g4
GO:0015459	potassium channel regulator activity	molecular_function	0.1028	1	2	1177	20	45663	0		2	c100009_g1,c68101_g1
GO:0019870	potassium channel inhibitor activity	molecular_function	0.1028	1	2	1177	20	45663	0		2	c100009_g1,c68101_g1
GO:0071214	cellular response to abiotic stimulus	biological_process	0.10281	1	1	1177	4	45663	0		1	c36774_g1
GO:0071478	cellular response to radiation	biological_process	0.10281	1	1	1177	4	45663	0		1	c36774_g1
GO:0071482	cellular response to light stimulus	biological_process	0.10281	1	1	1177	4	45663	0		1	c36774_g1
GO:0016774	phosphotransferase activity, carboxyl group as acceptor	molecular_function	0.10312	1	2	1177	24	45663	1	c122031_g2	1	c123364_g1
GO:0042475	odontogenesis of dentin-containing tooth	biological_process	0.10344	1	1	1177	6	45663	1	c105971_g10	0
GO:0042476	odontogenesis	biological_process	0.10344	1	1	1177	6	45663	1	c105971_g10	0
GO:0009271	phage shock	biological_process	0.10401	1	3	1177	46	45663	2	c92661_g1,c109580_g4	1	c7548_g1
GO:0006304	DNA modification	biological_process	0.10411	1	7	1177	138	45663	4	c110218_g3,c125837_g1,c175122_g1,c56352_g1	3	c104063_g7,c120395_g1,c104879_g5
GO:0009399	nitrogen fixation	biological_process	0.10429	1	2	1177	19	45663	0		2	c113534_g5,c123367_g5
GO:0044723	single-organism carbohydrate metabolic process	biological_process	0.10434	1	45	1177	1378	45663	15	c88144_g3,c90651_g2,c84165_g1,c87395_g1,c126636_g1,c120244_g1,c89170_g1,c53396_g1,c94386_g2,c123434_g2,c109777_g3,c88144_g2,c122031_g2,c123083_g1,c88144_g1	30	c79841_g1,c117152_g4,c96967_g1,c85862_g1,c107205_g3,c78491_g1,c111875_g4,c125667_g1,c117152_g1,c122610_g1,c109006_g1,c94522_g1,c44267_g1,c123767_g1,c63625_g1,c105374_g1,c115526_g6,c112293_g3,c104219_g1,c104174_g1,c123364_g1,c95358_g1,c107205_g1,c114981_g1,c101236_g1,c87333_g2,c116003_g2,c117152_g3,c110452_g2,c92761_g1
GO:0002218	activation of innate immune response	biological_process	0.10434	1	1	1177	5	45663	0		1	c115541_g1
GO:0031349	positive regulation of defense response	biological_process	0.10434	1	1	1177	5	45663	0		1	c115541_g1
GO:0045089	positive regulation of innate immune response	biological_process	0.10434	1	1	1177	5	45663	0		1	c115541_g1
GO:0030154	cell differentiation	biological_process	0.10528	1	12	1177	295	45663	5	c114466_g1,c63648_g1,c101672_g1,c110460_g2,c105910_g4	7	c118906_g2,c176144_g1,c123694_g5,c113118_g1,c90266_g2,c121363_g5,c113071_g1
GO:0045934	negative regulation of nucleobase-containing compound metabolic process	biological_process	0.10766	1	5	1177	94	45663	1	c126327_g1	4	c90199_g1,c113021_g2,c111373_g3,c165998_g1
GO:0043021	ribonucleoprotein complex binding	molecular_function	0.10818	1	3	1177	45	45663	1	c121098_g3	2	c114196_g2,c108139_g1
GO:1901137	carbohydrate derivative biosynthetic process	biological_process	0.1093	1	36	1177	1088	45663	16	c109777_g3,c74514_g1,c81149_g1,c109179_g1,c89162_g1,c18347_g1,c105147_g1,c71207_g1,c154406_g1,c104385_g1,c122451_g1,c85246_g1,c114442_g4,c55399_g1,c126636_g1,c87395_g1	20	c109638_g2,c123767_g1,c115526_g6,c69200_g1,c104063_g7,c160030_g1,c95442_g1,c119853_g2,c116003_g2,c110452_g2,c92855_g2,c10365_g1,c107429_g1,c96967_g1,c96448_g1,c122273_g3,c117152_g1,c72026_g1,c102577_g3,c112945_g3
GO:0035251	UDP-glucosyltransferase activity	molecular_function	0.11015	1	7	1177	150	45663	0		7	c107205_g1,c117152_g3,c104219_g1,c117152_g4,c117152_g1,c107205_g3,c78491_g1
GO:0033692	cellular polysaccharide biosynthetic process	biological_process	0.11027	1	9	1177	205	45663	1	c87395_g1	8	c117152_g4,c79841_g1,c107205_g3,c78491_g1,c117152_g3,c117152_g1,c107205_g1,c104219_g1
GO:0015077	monovalent inorganic cation transmembrane transporter activity	molecular_function	0.11072	1	38	1177	1199	45663	17	c169030_g1,c2177_g1,c105129_g1,c93242_g1,c55399_g1,c110051_g1,c104385_g1,c122451_g1,c114466_g1,c78585_g1,c18347_g1,c119115_g5,c106192_g2,c81149_g1,c148859_g1,c124017_g1,c103213_g1	21	c101166_g1,c85735_g1,c117152_g1,c113071_g1,c26116_g1,c10365_g1,c54978_g1,c100819_g1,c88242_g1,c160030_g1,c105929_g1,c104063_g7,c69200_g1,c88103_g2,c100439_g1,c112255_g2,c58771_g1,c109638_g2,c91552_g1,c104174_g1,c113491_g1
GO:0004857	enzyme inhibitor activity	molecular_function	0.11102	1	15	1177	397	45663	4	c110261_g2,c111870_g4,c87100_g1,c116482_g1	11	c109893_g1,c113021_g2,c92921_g2,c104063_g7,c63625_g2,c86510_g1,c106908_g2,c107100_g1,c92921_g3,c111008_g1,c88126_g1
GO:0051273	beta-glucan metabolic process	biological_process	0.1116	1	7	1177	147	45663	0		7	c117152_g3,c107205_g1,c104219_g1,c117152_g4,c117152_g1,c78491_g1,c107205_g3
GO:0003013	circulatory system process	biological_process	0.11238	1	3	1177	41	45663	2	c117539_g1,c114921_g2	1	c103889_g1
GO:0003018	vascular process in circulatory system	biological_process	0.11238	1	3	1177	41	45663	2	c114921_g2,c117539_g1	1	c103889_g1
GO:0008015	blood circulation	biological_process	0.11238	1	3	1177	41	45663	2	c114921_g2,c117539_g1	1	c103889_g1
GO:0035150	regulation of tube size	biological_process	0.11238	1	3	1177	41	45663	2	c114921_g2,c117539_g1	1	c103889_g1
GO:0050880	regulation of blood vessel size	biological_process	0.11238	1	3	1177	41	45663	2	c117539_g1,c114921_g2	1	c103889_g1
GO:1903522	regulation of blood circulation	biological_process	0.11238	1	3	1177	41	45663	2	c117539_g1,c114921_g2	1	c103889_g1
GO:0008880	glucuronate isomerase activity	molecular_function	0.11267	1	1	1177	5	45663	1	c123083_g1	0
GO:0009312	oligosaccharide biosynthetic process	biological_process	0.11404	1	6	1177	117	45663	4	c87395_g1,c126636_g1,c53396_g1,c123434_g2	2	c123767_g1,c96967_g1
GO:0000990	transcription factor activity, core RNA polymerase binding	molecular_function	0.11506	1	5	1177	94	45663	2	c90561_g1,c175122_g1	3	c107872_g2,c103257_g2,c126521_g1
GO:0000996	core DNA-dependent RNA polymerase binding promoter specificity activity	molecular_function	0.11506	1	5	1177	94	45663	2	c175122_g1,c90561_g1	3	c126521_g1,c107872_g2,c103257_g2
GO:0016987	sigma factor activity	molecular_function	0.11506	1	5	1177	94	45663	2	c175122_g1,c90561_g1	3	c126521_g1,c103257_g2,c107872_g2
GO:0010053	root epidermal cell differentiation	biological_process	0.11694	1	1	1177	4	45663	0		1	c113118_g1
GO:0010054	trichoblast differentiation	biological_process	0.11694	1	1	1177	4	45663	0		1	c113118_g1
GO:0048469	cell maturation	biological_process	0.11694	1	1	1177	4	45663	0		1	c113118_g1
GO:0048764	trichoblast maturation	biological_process	0.11694	1	1	1177	4	45663	0		1	c113118_g1
GO:0048765	root hair cell differentiation	biological_process	0.11694	1	1	1177	4	45663	0		1	c113118_g1
GO:0006714	sesquiterpenoid metabolic process	biological_process	0.1173	1	1	1177	4	45663	1	c115866_g2	0
GO:0010334	sesquiterpene synthase activity	molecular_function	0.1173	1	1	1177	4	45663	1	c115866_g2	0
GO:0016106	sesquiterpenoid biosynthetic process	biological_process	0.1173	1	1	1177	4	45663	1	c115866_g2	0
GO:0045482	trichodiene synthase activity	molecular_function	0.1173	1	1	1177	4	45663	1	c115866_g2	0
GO:0008241	peptidyl-dipeptidase activity	molecular_function	0.11889	1	1	1177	4	45663	1	c20739_g1	0
GO:0004506	squalene monooxygenase activity	molecular_function	0.119	1	2	1177	21	45663	1	c119780_g1	1	c113137_g1
GO:0006629	lipid metabolic process	biological_process	0.11949	1	53	1177	1589	45663	22	c125584_g5,c84875_g1,c126636_g1,c115866_g2,c119780_g1,c87395_g1,c90585_g1,c78459_g1,c84165_g1,c71207_g1,c104965_g2,c115122_g5,c154406_g1,c114442_g4,c85246_g1,c89162_g1,c113040_g4,c101211_g2,c48380_g1,c122947_g2,c124831_g7,c94386_g2	31	c95696_g4,c122273_g3,c108055_g1,c79980_g1,c113268_g5,c121078_g1,c57316_g1,c113137_g1,c119194_g2,c122949_g5,c85862_g1,c96967_g1,c63062_g1,c100534_g1,c107278_g1,c109284_g4,c100819_g1,c92855_g2,c106908_g2,c84727_g1,c111919_g1,c112293_g3,c111540_g3,c123767_g1,c111120_g1,c72974_g2,c44267_g1,c109006_g1,c126547_g1,c107479_g1,c94522_g1
GO:0046930	pore complex	cellular_component	0.12061	1	1	1177	4	45663	0		1	c105929_g1
GO:0046931	pore complex assembly	biological_process	0.12061	1	1	1177	4	45663	0		1	c105929_g1
GO:0016843	amine-lyase activity	molecular_function	0.12249	1	2	1177	20	45663	0		2	c84727_g1,c111120_g1
GO:0016844	strictosidine synthase activity	molecular_function	0.12249	1	2	1177	20	45663	0		2	c111120_g1,c84727_g1
GO:0009152	purine ribonucleotide biosynthetic process	biological_process	0.12309	1	17	1177	484	45663	6	c81149_g1,c122451_g1,c104385_g1,c55399_g1,c109179_g1,c18347_g1	11	c109638_g2,c107429_g1,c69200_g1,c104063_g7,c95442_g1,c160030_g1,c117152_g1,c119853_g2,c72026_g1,c10365_g1,c102577_g3
GO:0050080	malonyl-CoA decarboxylase activity	molecular_function	0.12319	1	1	1177	4	45663	0		1	c106908_g2
GO:0009403	toxin biosynthetic process	biological_process	0.12377	1	2	1177	21	45663	1	c123434_g2	1	c126943_g1
GO:0006560	proline metabolic process	biological_process	0.12491	1	7	1177	166	45663	4	c2177_g1,c106192_g2,c103213_g1,c119115_g5	3	c100819_g1,c91552_g1,c104174_g1
GO:0015078	hydrogen ion transmembrane transporter activity	molecular_function	0.12518	1	27	1177	837	45663	12	c93242_g1,c55399_g1,c169030_g1,c18347_g1,c105129_g1,c114466_g1,c78585_g1,c81149_g1,c122451_g1,c148859_g1,c110051_g1,c104385_g1	15	c117152_g1,c160030_g1,c88242_g1,c10365_g1,c101166_g1,c54978_g1,c112255_g2,c109638_g2,c113491_g1,c58771_g1,c113071_g1,c105929_g1,c104063_g7,c69200_g1,c26116_g1
GO:0044163	host cytoskeleton	cellular_component	0.1252	1	1	1177	7	45663	1	c113169_g1	0
GO:0075519	microtubule-dependent intracellular transport of viral material	biological_process	0.1252	1	1	1177	7	45663	1	c113169_g1	0
GO:0075521	microtubule-dependent intracellular transport of viral material towards nucleus	biological_process	0.1252	1	1	1177	7	45663	1	c113169_g1	0
GO:0075606	transport of viral material towards nucleus	biological_process	0.1252	1	1	1177	7	45663	1	c113169_g1	0
GO:0015297	antiporter activity	molecular_function	0.12582	1	8	1177	174	45663	3	c122451_g1,c107663_g1,c110051_g1	5	c54978_g1,c105929_g1,c126852_g4,c58771_g1,c88242_g1
GO:0050776	regulation of immune response	biological_process	0.12597	1	4	1177	69	45663	0		4	c115541_g1,c74940_g1,c113021_g2,c87695_g1
GO:0007532	regulation of mating-type specific transcription, DNA-templated	biological_process	0.12597	1	1	1177	5	45663	1	c105910_g4	0
GO:0008301	DNA binding, bending	molecular_function	0.12597	1	1	1177	5	45663	1	c105910_g4	0
GO:0045895	positive regulation of mating-type specific transcription, DNA-templated	biological_process	0.12597	1	1	1177	5	45663	1	c105910_g4	0
GO:0008759	UDP-3-O-[3-hydroxymyristoyl] N-acetylglucosamine deacetylase activity	molecular_function	0.12687	1	1	1177	5	45663	0		1	c123767_g1
GO:0005618	cell wall	cellular_component	0.12731	1	9	1177	225	45663	6	c113365_g1,c88144_g1,c88144_g3,c89170_g1,c120244_g1,c88144_g2	3	c95358_g1,c63625_g1,c87333_g2
GO:0007409	axonogenesis	biological_process	0.12775	1	4	1177	72	45663	1	c114466_g1	3	c123694_g5,c121363_g5,c118906_g2
GO:0007411	axon guidance	biological_process	0.12775	1	4	1177	72	45663	1	c114466_g1	3	c121363_g5,c123694_g5,c118906_g2
GO:0048667	cell morphogenesis involved in neuron differentiation	biological_process	0.12775	1	4	1177	72	45663	1	c114466_g1	3	c121363_g5,c123694_g5,c118906_g2
GO:0048812	neuron projection morphogenesis	biological_process	0.12775	1	4	1177	72	45663	1	c114466_g1	3	c123694_g5,c121363_g5,c118906_g2
GO:0061564	axon development	biological_process	0.12775	1	4	1177	72	45663	1	c114466_g1	3	c123694_g5,c121363_g5,c118906_g2
GO:0097485	neuron projection guidance	biological_process	0.12775	1	4	1177	72	45663	1	c114466_g1	3	c118906_g2,c121363_g5,c123694_g5
GO:0006633	fatty acid biosynthetic process	biological_process	0.12827	1	10	1177	244	45663	5	c122947_g2,c84875_g1,c101211_g2,c90585_g1,c115122_g5	5	c107278_g1,c126547_g1,c106908_g2,c108055_g1,c79980_g1
GO:0016788	hydrolase activity, acting on ester bonds	molecular_function	0.12913	1	56	1177	1678	45663	31	c89170_g1,c120244_g1,c119772_g3,c94788_g1,c126382_g3,c117581_g1,c122719_g1,c88144_g2,c109179_g1,c110815_g1,c88144_g1,c108175_g2,c85246_g1,c15720_g1,c113682_g1,c115031_g1,c88144_g3,c119457_g1,c110218_g3,c114364_g1,c51511_g1,c97979_g2,c108241_g7,c113095_g3,c87395_g1,c111513_g3,c98860_g1,c126883_g1,c71072_g1,c111781_g1,c71950_g1	25	c104063_g7,c111120_g1,c63625_g1,c120395_g1,c95358_g1,c87333_g2,c122223_g1,c31377_g1,c127284_g2,c100534_g1,c127001_g1,c63062_g1,c127252_g1,c124156_g4,c111672_g1,c111514_g3,c126295_g2,c126943_g1,c57316_g1,c105263_g3,c93066_g1,c111117_g1,c107627_g1,c99569_g1,c119237_g1
GO:0009539	photosystem II reaction center	cellular_component	0.12963	1	7	1177	150	45663	4	c123848_g2,c106331_g7,c126517_g1,c84792_g4	3	c105175_g1,c59989_g1,c106856_g1
GO:0004565	beta-galactosidase activity	molecular_function	0.13005	1	3	1177	40	45663	2	c94386_g2,c84165_g1	1	c112293_g3
GO:0009341	beta-galactosidase complex	cellular_component	0.13005	1	3	1177	40	45663	2	c94386_g2,c84165_g1	1	c112293_g3
GO:0098586	cellular response to virus	biological_process	0.13023	1	3	1177	50	45663	2	c92661_g1,c109580_g4	1	c7548_g1
GO:0009070	serine family amino acid biosynthetic process	biological_process	0.13189	1	2	1177	21	45663	0		2	c123367_g5,c109638_g2
GO:0006631	fatty acid metabolic process	biological_process	0.13222	1	12	1177	307	45663	7	c122947_g2,c84875_g1,c104965_g2,c101211_g2,c90585_g1,c124831_g7,c115122_g5	5	c107278_g1,c126547_g1,c106908_g2,c79980_g1,c108055_g1
GO:0051052	regulation of DNA metabolic process	biological_process	0.13252	1	4	1177	70	45663	2	c86033_g1,c126327_g1	2	c118984_g2,c95492_g1
GO:0006909	phagocytosis	biological_process	0.13463	1	1	1177	5	45663	0		1	c100765_g1
GO:0030100	regulation of endocytosis	biological_process	0.13463	1	1	1177	5	45663	0		1	c100765_g1
GO:0045806	negative regulation of endocytosis	biological_process	0.13463	1	1	1177	5	45663	0		1	c100765_g1
GO:0050764	regulation of phagocytosis	biological_process	0.13463	1	1	1177	5	45663	0		1	c100765_g1
GO:0050765	negative regulation of phagocytosis	biological_process	0.13463	1	1	1177	5	45663	0		1	c100765_g1
GO:0090627	plant epidermal cell differentiation	biological_process	0.13515	1	1	1177	5	45663	0		1	c113118_g1
GO:0042431	indole metabolic process	biological_process	0.1353	1	2	1177	21	45663	0		2	c111120_g1,c84727_g1
GO:0042432	indole biosynthetic process	biological_process	0.1353	1	2	1177	21	45663	0		2	c111120_g1,c84727_g1
GO:0030258	lipid modification	biological_process	0.13538	1	5	1177	94	45663	0		5	c57316_g1,c94522_g1,c109006_g1,c85862_g1,c44267_g1
GO:0048513	organ development	biological_process	0.13568	1	4	1177	69	45663	2	c105971_g10,c73609_g2	2	c113118_g1,c176144_g1
GO:0045017	glycerolipid biosynthetic process	biological_process	0.13577	1	6	1177	117	45663	4	c114442_g4,c89162_g1,c71207_g1,c154406_g1	2	c122273_g3,c92855_g2
GO:0042720	mitochondrial inner membrane peptidase complex	cellular_component	0.13606	1	2	1177	23	45663	0		2	c105572_g1,c104578_g1
GO:1901659	glycosyl compound biosynthetic process	biological_process	0.13683	1	17	1177	502	45663	6	c74514_g1,c81149_g1,c104385_g1,c55399_g1,c105147_g1,c18347_g1	11	c109638_g2,c107429_g1,c69200_g1,c104063_g7,c95442_g1,c160030_g1,c117152_g1,c119853_g2,c72026_g1,c10365_g1,c112945_g3
GO:0006298	mismatch repair	biological_process	0.13766	1	4	1177	67	45663	1	c108241_g7	3	c109911_g1,c119516_g1,c107431_g5
GO:0002115	store-operated calcium entry	biological_process	0.13818	1	2	1177	25	45663	0		2	c6186_g1,c113021_g2
GO:0051924	regulation of calcium ion transport	biological_process	0.13818	1	2	1177	25	45663	0		2	c113021_g2,c6186_g1
GO:2001256	regulation of store-operated calcium entry	biological_process	0.13818	1	2	1177	25	45663	0		2	c113021_g2,c6186_g1
GO:0010038	response to metal ion	biological_process	0.1386	1	4	1177	72	45663	0		4	c102781_g3,c121700_g2,c97301_g2,c86003_g1
GO:0004074	biliverdin reductase activity	molecular_function	0.13922	1	1	1177	5	45663	0		1	c82249_g2
GO:0042167	heme catabolic process	biological_process	0.13922	1	1	1177	5	45663	0		1	c82249_g2
GO:0030030	cell projection organization	biological_process	0.13968	1	6	1177	132	45663	1	c114466_g1	5	c126302_g1,c110452_g2,c118906_g2,c123694_g5,c121363_g5
GO:0001527	microfibril	cellular_component	0.13978	1	1	1177	6	45663	0		1	c80191_g1
GO:0043205	fibril	cellular_component	0.13978	1	1	1177	6	45663	0		1	c80191_g1
GO:0031985	Golgi cisterna	cellular_component	0.14106	1	2	1177	28	45663	0		2	c115526_g6,c122273_g3
GO:0046686	response to cadmium ion	biological_process	0.14108	1	2	1177	24	45663	0		2	c102781_g3,c97301_g2
GO:0031324	negative regulation of cellular metabolic process	biological_process	0.14185	1	7	1177	163	45663	3	c79467_g2,c124507_g1,c126327_g1	4	c165998_g1,c111373_g3,c113021_g2,c90199_g1
GO:0060567	negative regulation of DNA-templated transcription, termination	biological_process	0.14218	1	1	1177	6	45663	0		1	c111373_g3
GO:0010273	detoxification of copper ion	biological_process	0.14324	1	1	1177	4	45663	0		1	c97301_g2
GO:0071585	detoxification of cadmium ion	biological_process	0.14324	1	1	1177	4	45663	0		1	c97301_g2
GO:0097501	stress response to metal ion	biological_process	0.14324	1	1	1177	4	45663	0		1	c97301_g2
GO:1990169	stress response to copper ion	biological_process	0.14324	1	1	1177	4	45663	0		1	c97301_g2
GO:1990170	stress response to cadmium ion	biological_process	0.14324	1	1	1177	4	45663	0		1	c97301_g2
GO:0030694	bacterial-type flagellum basal body, rod	cellular_component	0.14368	1	1	1177	7	45663	1	c13181_g1	0
GO:0048438	floral whorl development	biological_process	0.14471	1	1	1177	5	45663	1	c73609_g2	0
GO:0048440	carpel development	biological_process	0.14471	1	1	1177	5	45663	1	c73609_g2	0
GO:0048467	gynoecium development	biological_process	0.14471	1	1	1177	5	45663	1	c73609_g2	0
GO:0016053	organic acid biosynthetic process	biological_process	0.14539	1	29	1177	888	45663	13	c122947_g2,c117657_g3,c101211_g2,c115122_g5,c84875_g1,c60624_g1,c118025_g2,c105147_g1,c90585_g1,c112281_g2,c89162_g1,c87395_g1,c119780_g1	16	c109638_g2,c106343_g1,c126547_g1,c74263_g1,c120706_g5,c125087_g4,c119853_g2,c107278_g1,c116560_g1,c123367_g5,c124342_g1,c78868_g1,c112945_g3,c79980_g1,c108055_g1,c106908_g2
GO:0046394	carboxylic acid biosynthetic process	biological_process	0.14539	1	29	1177	888	45663	13	c115122_g5,c101211_g2,c117657_g3,c122947_g2,c119780_g1,c87395_g1,c112281_g2,c89162_g1,c90585_g1,c105147_g1,c118025_g2,c60624_g1,c84875_g1	16	c125087_g4,c120706_g5,c74263_g1,c126547_g1,c106343_g1,c109638_g2,c106908_g2,c79980_g1,c108055_g1,c112945_g3,c78868_g1,c123367_g5,c124342_g1,c116560_g1,c107278_g1,c119853_g2
GO:0004474	malate synthase activity	molecular_function	0.14675	1	1	1177	7	45663	0		1	c114981_g1
GO:0006282	regulation of DNA repair	biological_process	0.14961	1	1	1177	5	45663	0		1	c95492_g1
GO:2001020	regulation of response to DNA damage stimulus	biological_process	0.14961	1	1	1177	5	45663	0		1	c95492_g1
GO:0009932	cell tip growth	biological_process	0.15002	1	1	1177	5	45663	0		1	c113118_g1
GO:0009401	phosphoenolpyruvate-dependent sugar phosphotransferase system	biological_process	0.15057	1	4	1177	73	45663	3	c108633_g14,c150326_g1,c119305_g3	1	c119572_g1
GO:0046168	glycerol-3-phosphate catabolic process	biological_process	0.15093	1	2	1177	25	45663	1	c119780_g1	1	c111540_g3
GO:0006164	purine nucleotide biosynthetic process	biological_process	0.15106	1	17	1177	504	45663	6	c122451_g1,c81149_g1,c104385_g1,c18347_g1,c55399_g1,c109179_g1	11	c69200_g1,c104063_g7,c109638_g2,c107429_g1,c72026_g1,c10365_g1,c102577_g3,c95442_g1,c160030_g1,c117152_g1,c119853_g2
GO:0007338	single fertilization	biological_process	0.15108	1	3	1177	47	45663	2	c98676_g2,c97837_g2	1	c126792_g2
GO:0009566	fertilization	biological_process	0.15108	1	3	1177	47	45663	2	c98676_g2,c97837_g2	1	c126792_g2
GO:0004859	phospholipase inhibitor activity	molecular_function	0.15109	1	1	1177	5	45663	0		1	c88126_g1
GO:0055102	lipase inhibitor activity	molecular_function	0.15109	1	1	1177	5	45663	0		1	c88126_g1
GO:0006090	pyruvate metabolic process	biological_process	0.15143	1	13	1177	388	45663	5	c103213_g1,c106192_g2,c119115_g5,c2177_g1,c122031_g2	8	c122610_g1,c91552_g1,c104174_g1,c123364_g1,c105374_g1,c79980_g1,c100819_g1,c114981_g1
GO:0031175	neuron projection development	biological_process	0.15207	1	4	1177	79	45663	1	c114466_g1	3	c118906_g2,c123694_g5,c121363_g5
GO:0048666	neuron development	biological_process	0.15207	1	4	1177	79	45663	1	c114466_g1	3	c118906_g2,c123694_g5,c121363_g5
GO:0005811	lipid particle	cellular_component	0.1521	1	2	1177	32	45663	1	c114256_g1	1	c58329_g2
GO:0012511	monolayer-surrounded lipid storage body	cellular_component	0.1521	1	2	1177	32	45663	1	c114256_g1	1	c58329_g2
GO:0009127	purine nucleoside monophosphate biosynthetic process	biological_process	0.1529	1	14	1177	401	45663	5	c55399_g1,c18347_g1,c81149_g1,c122451_g1,c104385_g1	9	c117152_g1,c107429_g1,c160030_g1,c109638_g2,c10365_g1,c104063_g7,c102577_g3,c72026_g1,c69200_g1
GO:0009168	purine ribonucleoside monophosphate biosynthetic process	biological_process	0.1529	1	14	1177	401	45663	5	c55399_g1,c18347_g1,c81149_g1,c122451_g1,c104385_g1	9	c107429_g1,c117152_g1,c109638_g2,c160030_g1,c10365_g1,c102577_g3,c104063_g7,c72026_g1,c69200_g1
GO:0008827	cytochrome o ubiquinol oxidase activity	molecular_function	0.15299	1	1	1177	8	45663	1	c89162_g1	0
GO:0009319	cytochrome o ubiquinol oxidase complex	cellular_component	0.15299	1	1	1177	8	45663	1	c89162_g1	0
GO:0004312	fatty acid synthase activity	molecular_function	0.15389	1	3	1177	44	45663	3	c84875_g1,c115122_g5,c101211_g2	0
GO:0005135	interleukin-3 receptor binding	molecular_function	0.15394	1	1	1177	5	45663	0		1	c127239_g3
GO:0005894	interleukin-3 receptor complex	cellular_component	0.15394	1	1	1177	5	45663	0		1	c127239_g3
GO:1901136	carbohydrate derivative catabolic process	biological_process	0.15433	1	6	1177	122	45663	4	c108362_g2,c94386_g2,c84165_g1,c119780_g1	2	c112293_g3,c111540_g3
GO:0006554	lysine catabolic process	biological_process	0.15454	1	7	1177	162	45663	4	c122947_g2,c81941_g1,c89262_g1,c123083_g1	3	c126547_g1,c107278_g1,c109961_g1
GO:0016755	transferase activity, transferring amino-acyl groups	molecular_function	0.1546	1	3	1177	51	45663	2	c104965_g2,c106371_g2	1	c86003_g1
GO:0046406	magnesium protoporphyrin IX methyltransferase activity	molecular_function	0.15477	1	1	1177	7	45663	1	c97122_g2	0
GO:0060478	acrosomal vesicle exocytosis	biological_process	0.1563	1	2	1177	25	45663	1	c97837_g2	1	c126792_g2
GO:0016846	carbon-sulfur lyase activity	molecular_function	0.15637	1	3	1177	49	45663	1	c66356_g1	2	c113040_g1,c100797_g3
GO:0043242	negative regulation of protein complex disassembly	biological_process	0.15714	1	2	1177	27	45663	0		2	c111373_g3,c97073_g1
GO:0008190	eukaryotic initiation factor 4E binding	molecular_function	0.15751	1	1	1177	8	45663	1	c124507_g1	0
GO:0045947	negative regulation of translational initiation	biological_process	0.15751	1	1	1177	8	45663	1	c124507_g1	0
GO:0009253	peptidoglycan catabolic process	biological_process	0.15824	1	1	1177	6	45663	1	c108362_g2	0
GO:0047134	protein-disulfide reductase activity	molecular_function	0.1586	1	6	1177	132	45663	2	c119387_g1,c111940_g1	4	c119387_g3,c93837_g1,c126681_g1,c126302_g1
GO:0001501	skeletal system development	biological_process	0.15942	1	1	1177	5	45663	0		1	c176144_g1
GO:0002062	chondrocyte differentiation	biological_process	0.15942	1	1	1177	5	45663	0		1	c176144_g1
GO:0035988	chondrocyte proliferation	biological_process	0.15942	1	1	1177	5	45663	0		1	c176144_g1
GO:0051216	cartilage development	biological_process	0.15942	1	1	1177	5	45663	0		1	c176144_g1
GO:0061448	connective tissue development	biological_process	0.15942	1	1	1177	5	45663	0		1	c176144_g1
GO:0048519	negative regulation of biological process	biological_process	0.15955	1	15	1177	419	45663	6	c111218_g3,c87395_g1,c79467_g2,c124507_g1,c126327_g1,c120765_g5	9	c106908_g2,c90199_g1,c86740_g1,c165998_g1,c97073_g1,c103257_g2,c113021_g2,c100765_g1,c111373_g3
GO:0051015	actin filament binding	molecular_function	0.15984	1	2	1177	27	45663	2	c94386_g2,c84165_g1	0
GO:0010015	root morphogenesis	biological_process	0.15985	1	1	1177	6	45663	0		1	c113118_g1
GO:0002200	somatic diversification of immune receptors	biological_process	0.1602	1	1	1177	6	45663	1	c110894_g3	0
GO:0002562	somatic diversification of immune receptors via germline recombination within a single locus	biological_process	0.1602	1	1	1177	6	45663	1	c110894_g3	0
GO:0016444	somatic cell DNA recombination	biological_process	0.1602	1	1	1177	6	45663	1	c110894_g3	0
GO:0033151	V(D)J recombination	biological_process	0.1602	1	1	1177	6	45663	1	c110894_g3	0
GO:0002443	leukocyte mediated immunity	biological_process	0.16093	1	1	1177	8	45663	1	c61855_g2	0
GO:0008685	2-C-methyl-D-erythritol 2,4-cyclodiphosphate synthase activity	molecular_function	0.16108	1	1	1177	6	45663	0		1	c119194_g2
GO:0010959	regulation of metal ion transport	biological_process	0.16126	1	2	1177	27	45663	0		2	c113021_g2,c6186_g1
GO:0005537	mannose binding	molecular_function	0.16146	1	1	1177	6	45663	0		1	c104893_g1
GO:0009068	aspartate family amino acid catabolic process	biological_process	0.16193	1	7	1177	164	45663	4	c81941_g1,c122947_g2,c123083_g1,c89262_g1	3	c126547_g1,c109961_g1,c107278_g1
GO:0005234	extracellular-glutamate-gated ion channel activity	molecular_function	0.16206	1	2	1177	23	45663	1	c51676_g1	1	c120316_g3
GO:0001678	cellular glucose homeostasis	biological_process	0.16233	1	1	1177	6	45663	1	c120765_g5	0
GO:0008343	adult feeding behavior	biological_process	0.16233	1	1	1177	6	45663	1	c120765_g5	0
GO:0030534	adult behavior	biological_process	0.16233	1	1	1177	6	45663	1	c120765_g5	0
GO:0032094	response to food	biological_process	0.16233	1	1	1177	6	45663	1	c120765_g5	0
GO:0032095	regulation of response to food	biological_process	0.16233	1	1	1177	6	45663	1	c120765_g5	0
GO:0032096	negative regulation of response to food	biological_process	0.16233	1	1	1177	6	45663	1	c120765_g5	0
GO:0032098	regulation of appetite	biological_process	0.16233	1	1	1177	6	45663	1	c120765_g5	0
GO:0032099	negative regulation of appetite	biological_process	0.16233	1	1	1177	6	45663	1	c120765_g5	0
GO:0032104	regulation of response to extracellular stimulus	biological_process	0.16233	1	1	1177	6	45663	1	c120765_g5	0
GO:0032105	negative regulation of response to extracellular stimulus	biological_process	0.16233	1	1	1177	6	45663	1	c120765_g5	0
GO:0032107	regulation of response to nutrient levels	biological_process	0.16233	1	1	1177	6	45663	1	c120765_g5	0
GO:0032108	negative regulation of response to nutrient levels	biological_process	0.16233	1	1	1177	6	45663	1	c120765_g5	0
GO:0033500	carbohydrate homeostasis	biological_process	0.16233	1	1	1177	6	45663	1	c120765_g5	0
GO:0042593	glucose homeostasis	biological_process	0.16233	1	1	1177	6	45663	1	c120765_g5	0
GO:0044708	single-organism behavior	biological_process	0.16233	1	1	1177	6	45663	1	c120765_g5	0
GO:0044057	regulation of system process	biological_process	0.16299	1	3	1177	48	45663	2	c117539_g1,c114921_g2	1	c103889_g1
GO:0048437	floral organ development	biological_process	0.16308	1	1	1177	6	45663	1	c73609_g2	0
GO:0048569	post-embryonic organ development	biological_process	0.16308	1	1	1177	6	45663	1	c73609_g2	0
GO:0005388	calcium-transporting ATPase activity	molecular_function	0.16532	1	1	1177	8	45663	0		1	c111532_g2
GO:0016528	sarcoplasm	cellular_component	0.16532	1	1	1177	8	45663	0		1	c111532_g2
GO:0016529	sarcoplasmic reticulum	cellular_component	0.16532	1	1	1177	8	45663	0		1	c111532_g2
GO:0016668	oxidoreductase activity, acting on a sulfur group of donors, NAD(P) as acceptor	molecular_function	0.16562	1	6	1177	134	45663	2	c111940_g1,c119387_g1	4	c126302_g1,c93837_g1,c126681_g1,c119387_g3
GO:0003688	DNA replication origin binding	molecular_function	0.1658	1	2	1177	26	45663	1	c114659_g5	1	c118984_g2
GO:0039713	viral factory	cellular_component	0.1658	1	2	1177	26	45663	1	c114659_g5	1	c118984_g2
GO:0039715	nuclear viral factory	cellular_component	0.1658	1	2	1177	26	45663	1	c114659_g5	1	c118984_g2
GO:0046809	replication compartment	cellular_component	0.1658	1	2	1177	26	45663	1	c114659_g5	1	c118984_g2
GO:0003994	aconitate hydratase activity	molecular_function	0.16644	1	1	1177	5	45663	1	c78484_g1	0
GO:0046487	glyoxylate metabolic process	biological_process	0.16663	1	5	1177	120	45663	2	c78484_g1,c89162_g1	3	c114981_g1,c102577_g3,c74263_g1
GO:0008455	alpha-1,6-mannosylglycoprotein 2-beta-N-acetylglucosaminyltransferase activity	molecular_function	0.16679	1	1	1177	6	45663	1	c123434_g2	0
GO:0052855	ADP-dependent NAD(P)H-hydrate dehydratase activity	molecular_function	0.1672	1	1	1177	6	45663	0		1	c123238_g7
GO:0016891	endoribonuclease activity, producing 5'-phosphomonoesters	molecular_function	0.16733	1	6	1177	127	45663	3	c15720_g1,c126883_g1,c114364_g1	3	c126943_g1,c119237_g1,c127284_g2
GO:0009653	anatomical structure morphogenesis	biological_process	0.16769	1	14	1177	395	45663	7	c87395_g1,c91202_g2,c76281_g1,c105971_g10,c84875_g1,c114466_g1,c99312_g3	7	c112373_g2,c121363_g5,c114578_g4,c126302_g1,c118906_g2,c123694_g5,c113118_g1
GO:0016620	oxidoreductase activity, acting on the aldehyde or oxo group of donors, NAD or NADP as acceptor	molecular_function	0.16962	1	5	1177	117	45663	1	c113365_g1	4	c98988_g1,c89230_g3,c125087_g4,c118240_g1
GO:0015926	glucosidase activity	molecular_function	0.16973	1	2	1177	30	45663	1	c84165_g1	1	c92761_g1
GO:0000160	phosphorelay signal transduction system	biological_process	0.17006	1	7	1177	162	45663	6	c99524_g1,c130836_g1,c122031_g2,c19937_g1,c113234_g5,c91970_g1	1	c36774_g1
GO:0009620	response to fungus	biological_process	0.17032	1	2	1177	28	45663	0		2	c43293_g1,c103284_g1
GO:0050832	defense response to fungus	biological_process	0.17032	1	2	1177	28	45663	0		2	c103284_g1,c43293_g1
GO:0046983	protein dimerization activity	molecular_function	0.17036	1	23	1177	642	45663	9	c86432_g1,c103192_g9,c82350_g1,c73609_g2,c93527_g1,c90107_g2,c125230_g4,c99174_g1,c89499_g2	14	c113289_g1,c111540_g3,c119091_g3,c36774_g1,c125899_g3,c130308_g1,c103403_g1,c125087_g4,c170642_g1,c124032_g1,c109472_g3,c118945_g5,c96478_g1,c114196_g2
GO:0044420	extracellular matrix component	cellular_component	0.17133	1	1	1177	7	45663	0		1	c80191_g1
GO:0010629	negative regulation of gene expression	biological_process	0.17165	1	6	1177	140	45663	2	c124507_g1,c79467_g2	4	c90199_g1,c113021_g2,c111373_g3,c165998_g1
GO:0004399	histidinol dehydrogenase activity	molecular_function	0.17287	1	1	1177	7	45663	0		1	c124342_g1
GO:0004124	cysteine synthase activity	molecular_function	0.17492	1	1	1177	6	45663	0		1	c123367_g5
GO:0009333	cysteine synthase complex	cellular_component	0.17492	1	1	1177	6	45663	0		1	c123367_g5
GO:0043269	regulation of ion transport	biological_process	0.17492	1	2	1177	28	45663	0		2	c113021_g2,c6186_g1
GO:0001669	acrosomal vesicle	cellular_component	0.17545	1	1	1177	8	45663	1	c98676_g2	0
GO:0032501	multicellular organismal process	biological_process	0.17558	1	37	1177	1171	45663	16	c97837_g2,c120765_g5,c73609_g2,c98676_g2,c91202_g2,c114466_g1,c105971_g10,c114921_g2,c117539_g1,c110894_g3,c84875_g1,c92545_g1,c76281_g1,c120639_g1,c90585_g1,c87395_g1	21	c119719_g2,c23650_g1,c106281_g1,c100047_g3,c126792_g2,c14053_g1,c91752_g1,c113118_g1,c176144_g1,c126606_g1,c118906_g2,c90419_g1,c121363_g5,c103929_g1,c126066_g2,c103889_g1,c127252_g1,c123694_g5,c121751_g2,c116815_g1,c112373_g2
GO:0006072	glycerol-3-phosphate metabolic process	biological_process	0.17602	1	2	1177	28	45663	1	c119780_g1	1	c111540_g3
GO:0030182	neuron differentiation	biological_process	0.17608	1	4	1177	83	45663	1	c114466_g1	3	c123694_g5,c121363_g5,c118906_g2
GO:0048699	generation of neurons	biological_process	0.17608	1	4	1177	83	45663	1	c114466_g1	3	c121363_g5,c123694_g5,c118906_g2
GO:0002097	tRNA wobble base modification	biological_process	0.17611	1	1	1177	8	45663	1	c119590_g1	0
GO:0002098	tRNA wobble uridine modification	biological_process	0.17611	1	1	1177	8	45663	1	c119590_g1	0
GO:0005133	interferon-gamma receptor binding	molecular_function	0.1765	1	1	1177	6	45663	0		1	c115192_g3
GO:0003917	DNA topoisomerase type I activity	molecular_function	0.17708	1	1	1177	7	45663	0		1	c93831_g1
GO:0009297	pilus assembly	biological_process	0.17746	1	1	1177	7	45663	0		1	c110452_g2
GO:0043711	pilus organization	biological_process	0.17746	1	1	1177	7	45663	0		1	c110452_g2
GO:0004100	chitin synthase activity	molecular_function	0.17752	1	1	1177	6	45663	0		1	c96448_g1
GO:0006031	chitin biosynthetic process	biological_process	0.17752	1	1	1177	6	45663	0		1	c96448_g1
GO:0046349	amino sugar biosynthetic process	biological_process	0.17752	1	1	1177	6	45663	0		1	c96448_g1
GO:1901073	glucosamine-containing compound biosynthetic process	biological_process	0.17752	1	1	1177	6	45663	0		1	c96448_g1
GO:0009260	ribonucleotide biosynthetic process	biological_process	0.17764	1	17	1177	512	45663	6	c104385_g1,c81149_g1,c122451_g1,c18347_g1,c55399_g1,c109179_g1	11	c69200_g1,c104063_g7,c109638_g2,c107429_g1,c72026_g1,c102577_g3,c10365_g1,c95442_g1,c160030_g1,c119853_g2,c117152_g1
GO:0046390	ribose phosphate biosynthetic process	biological_process	0.17764	1	17	1177	512	45663	6	c55399_g1,c109179_g1,c18347_g1,c122451_g1,c81149_g1,c104385_g1	11	c95442_g1,c160030_g1,c117152_g1,c119853_g2,c72026_g1,c10365_g1,c102577_g3,c109638_g2,c107429_g1,c69200_g1,c104063_g7
GO:0019048	modulation by virus of host morphology or physiology	biological_process	0.17772	1	8	1177	192	45663	3	c102306_g2,c125214_g2,c66143_g1	5	c116180_g1,c107436_g1,c125594_g3,c86740_g1,c110218_g1
GO:0031988	membrane-bounded vesicle	cellular_component	0.17793	1	9	1177	226	45663	4	c120206_g4,c63280_g1,c98676_g2,c106491_g1	5	c85930_g1,c76797_g1,c127513_g1,c108584_g1,c114578_g4
GO:0045892	negative regulation of transcription, DNA-templated	biological_process	0.17943	1	4	1177	83	45663	0		4	c90199_g1,c113021_g2,c111373_g3,c165998_g1
GO:0051253	negative regulation of RNA metabolic process	biological_process	0.17943	1	4	1177	83	45663	0		4	c165998_g1,c111373_g3,c113021_g2,c90199_g1
GO:1902679	negative regulation of RNA biosynthetic process	biological_process	0.17943	1	4	1177	83	45663	0		4	c165998_g1,c111373_g3,c113021_g2,c90199_g1
GO:1903507	negative regulation of nucleic acid-templated transcription	biological_process	0.17943	1	4	1177	83	45663	0		4	c111373_g3,c165998_g1,c90199_g1,c113021_g2
GO:0098791	Golgi subcompartment	cellular_component	0.1795	1	3	1177	56	45663	1	c123434_g2	2	c115526_g6,c122273_g3
GO:0000904	cell morphogenesis involved in differentiation	biological_process	0.18108	1	4	1177	83	45663	1	c114466_g1	3	c118906_g2,c121363_g5,c123694_g5
GO:0022008	neurogenesis	biological_process	0.18216	1	4	1177	84	45663	1	c114466_g1	3	c121363_g5,c123694_g5,c118906_g2
GO:0031490	chromatin DNA binding	molecular_function	0.18267	1	1	1177	8	45663	1	c13086_g1	0
GO:0031492	nucleosomal DNA binding	molecular_function	0.18267	1	1	1177	8	45663	1	c13086_g1	0
GO:0009405	pathogenesis	biological_process	0.1832	1	22	1177	647	45663	15	c127140_g1,c105389_g1,c115653_g1,c78484_g1,c107803_g1,c88878_g1,c79560_g1,c95272_g1,c93925_g2,c123342_g1,c70661_g1,c128921_g1,c109531_g1,c89512_g1,c101672_g1	7	c7166_g1,c90752_g1,c126689_g3,c105263_g3,c100009_g1,c68101_g1,c129538_g1
GO:0015925	galactosidase activity	molecular_function	0.18408	1	3	1177	46	45663	2	c84165_g1,c94386_g2	1	c112293_g3
GO:0009029	tetraacyldisaccharide 4'-kinase activity	molecular_function	0.1843	1	1	1177	6	45663	1	c87395_g1	0
GO:0004112	cyclic-nucleotide phosphodiesterase activity	molecular_function	0.18468	1	2	1177	30	45663	0		2	c111117_g1,c105263_g3
GO:0030260	entry into host cell	biological_process	0.18519	1	3	1177	54	45663	2	c113169_g1,c117543_g2	1	c109197_g1
GO:0044409	entry into host	biological_process	0.18519	1	3	1177	54	45663	2	c113169_g1,c117543_g2	1	c109197_g1
GO:0046718	viral entry into host cell	biological_process	0.18519	1	3	1177	54	45663	2	c113169_g1,c117543_g2	1	c109197_g1
GO:0051806	entry into cell of other organism involved in symbiotic interaction	biological_process	0.18519	1	3	1177	54	45663	2	c117543_g2,c113169_g1	1	c109197_g1
GO:0051828	entry into other organism involved in symbiotic interaction	biological_process	0.18519	1	3	1177	54	45663	2	c117543_g2,c113169_g1	1	c109197_g1
GO:0009145	purine nucleoside triphosphate biosynthetic process	biological_process	0.18589	1	13	1177	389	45663	4	c104385_g1,c81149_g1,c18347_g1,c55399_g1	9	c72026_g1,c69200_g1,c104063_g7,c10365_g1,c95442_g1,c160030_g1,c109638_g2,c117152_g1,c107429_g1
GO:0009206	purine ribonucleoside triphosphate biosynthetic process	biological_process	0.18589	1	13	1177	389	45663	4	c81149_g1,c104385_g1,c18347_g1,c55399_g1	9	c69200_g1,c72026_g1,c10365_g1,c104063_g7,c160030_g1,c109638_g2,c95442_g1,c107429_g1,c117152_g1
GO:0042407	cristae formation	biological_process	0.18641	1	1	1177	8	45663	0		1	c101451_g1
GO:0044284	mitochondrial crista junction	cellular_component	0.18641	1	1	1177	8	45663	0		1	c101451_g1
GO:0061617	MICOS complex	cellular_component	0.18641	1	1	1177	8	45663	0		1	c101451_g1
GO:0008193	tRNA guanylyltransferase activity	molecular_function	0.18712	1	1	1177	7	45663	1	c81937_g2	0
GO:0008479	queuine tRNA-ribosyltransferase activity	molecular_function	0.18723	1	1	1177	7	45663	1	c74514_g1	0
GO:0032797	SMN complex	cellular_component	0.1882	1	1	1177	8	45663	0		1	c42871_g1
GO:0016837	carbon-oxygen lyase activity, acting on polysaccharides	molecular_function	0.18843	1	2	1177	28	45663	0		2	c127904_g1,c124023_g1
GO:0016758	transferase activity, transferring hexosyl groups	molecular_function	0.18925	1	26	1177	763	45663	5	c56352_g1,c85246_g1,c53396_g1,c123434_g2,c123205_g1	21	c96448_g1,c44267_g1,c109006_g1,c112654_g3,c94522_g1,c79841_g1,c117152_g4,c104219_g1,c104879_g5,c85862_g1,c107205_g1,c115526_g6,c105263_g3,c92855_g2,c117152_g3,c107205_g3,c78491_g1,c123298_g3,c126865_g3,c122273_g3,c117152_g1
GO:0022622	root system development	biological_process	0.19015	1	1	1177	7	45663	0		1	c113118_g1
GO:0048364	root development	biological_process	0.19015	1	1	1177	7	45663	0		1	c113118_g1
GO:0090407	organophosphate biosynthetic process	biological_process	0.19016	1	28	1177	889	45663	12	c71207_g1,c114442_g4,c154406_g1,c104385_g1,c122451_g1,c81149_g1,c109179_g1,c126636_g1,c55399_g1,c18347_g1,c87395_g1,c89162_g1	16	c123767_g1,c107429_g1,c96967_g1,c122949_g5,c109638_g2,c104063_g7,c69200_g1,c119853_g2,c122273_g3,c117152_g1,c160030_g1,c95442_g1,c102577_g3,c10365_g1,c72026_g1,c92855_g2
GO:0072329	monocarboxylic acid catabolic process	biological_process	0.19033	1	2	1177	29	45663	1	c123083_g1	1	c111875_g4
GO:0080135	regulation of cellular response to stress	biological_process	0.19158	1	1	1177	7	45663	0		1	c95492_g1
GO:0019076	viral release from host cell	biological_process	0.19308	1	3	1177	58	45663	2	c2177_g1,c113169_g1	1	c90249_g1
GO:0021700	developmental maturation	biological_process	0.19328	1	1	1177	7	45663	0		1	c113118_g1
GO:0009142	nucleoside triphosphate biosynthetic process	biological_process	0.1954	1	13	1177	392	45663	4	c55399_g1,c104385_g1,c81149_g1,c18347_g1	9	c95442_g1,c109638_g2,c160030_g1,c117152_g1,c107429_g1,c72026_g1,c69200_g1,c104063_g7,c10365_g1
GO:0009201	ribonucleoside triphosphate biosynthetic process	biological_process	0.1954	1	13	1177	392	45663	4	c18347_g1,c104385_g1,c81149_g1,c55399_g1	9	c104063_g7,c10365_g1,c69200_g1,c72026_g1,c117152_g1,c107429_g1,c95442_g1,c160030_g1,c109638_g2
GO:0006553	lysine metabolic process	biological_process	0.1954	1	8	1177	203	45663	4	c123083_g1,c89262_g1,c122947_g2,c81941_g1	4	c109961_g1,c78868_g1,c126547_g1,c107278_g1
GO:0061687	detoxification of inorganic compound	biological_process	0.19617	1	2	1177	29	45663	0		2	c97301_g2,c121700_g2
GO:0005231	excitatory extracellular ligand-gated ion channel activity	molecular_function	0.19626	1	2	1177	27	45663	1	c51676_g1	1	c120316_g3
GO:0004601	peroxidase activity	molecular_function	0.19636	1	7	1177	185	45663	4	c109745_g1,c87454_g2,c112534_g4,c99127_g2	3	c127124_g5,c49580_g1,c76665_g1
GO:0006804	obsolete peroxidase reaction	biological_process	0.19636	1	7	1177	185	45663	4	c99127_g2,c87454_g2,c112534_g4,c109745_g1	3	c49580_g1,c76665_g1,c127124_g5
GO:0007006	mitochondrial membrane organization	biological_process	0.19658	1	2	1177	27	45663	0		2	c90196_g1,c101451_g1
GO:0006897	endocytosis	biological_process	0.19776	1	3	1177	57	45663	1	c97837_g2	2	c126792_g2,c100765_g1
GO:0019213	deacetylase activity	molecular_function	0.19809	1	1	1177	8	45663	0		1	c123767_g1
GO:0042255	ribosome assembly	biological_process	0.19956	1	1	1177	8	45663	1	c121098_g3	0
GO:0042256	mature ribosome assembly	biological_process	0.19956	1	1	1177	8	45663	1	c121098_g3	0
GO:0019310	inositol catabolic process	biological_process	0.19965	1	1	1177	8	45663	0		1	c104174_g1
GO:0046164	alcohol catabolic process	biological_process	0.19965	1	1	1177	8	45663	0		1	c104174_g1
GO:0046174	polyol catabolic process	biological_process	0.19965	1	1	1177	8	45663	0		1	c104174_g1
GO:0050113	inositol oxygenase activity	molecular_function	0.19965	1	1	1177	8	45663	0		1	c104174_g1
GO:1901616	organic hydroxy compound catabolic process	biological_process	0.19965	1	1	1177	8	45663	0		1	c104174_g1
GO:0006275	regulation of DNA replication	biological_process	0.19998	1	3	1177	56	45663	2	c126327_g1,c86033_g1	1	c118984_g2
GO:0016746	transferase activity, transferring acyl groups	molecular_function	0.20101	1	23	1177	706	45663	12	c114442_g4,c99286_g1,c115122_g5,c114137_g4,c71207_g1,c104965_g2,c101211_g2,c112090_g1,c112090_g5,c84875_g1,c126636_g1,c106371_g2	11	c119092_g7,c104743_g1,c102620_g1,c67632_g1,c96967_g1,c105879_g1,c25628_g1,c109638_g2,c114981_g1,c86003_g1,c115738_g2
GO:0030313	cell envelope	cellular_component	0.20222	1	3	1177	59	45663	2	c113365_g1,c13181_g1	1	c54321_g1
GO:0003677	DNA binding	molecular_function	0.20396	1	121	1177	4025	45663	63	c84733_g1,c122031_g2,c55343_g1,c95583_g1,c83487_g3,c81941_g1,c55534_g1,c175122_g1,c86033_g1,c110410_g3,c87501_g1,c124831_g7,c92965_g1,c103213_g1,c109578_g2,c117518_g3,c103192_g9,c48380_g1,c104891_g1,c116868_g1,c110261_g1,c120639_g1,c98235_g1,c87100_g1,c71072_g1,c126327_g1,c129869_g1,c110022_g2,c110894_g3,c77745_g2,c110218_g3,c116178_g1,c125837_g1,c113309_g2,c104840_g1,c104151_g4,c100504_g1,c24559…	58	c109911_g1,c118093_g4,c127284_g2,c126757_g1,c103257_g2,c109563_g1,c64605_g1,c120395_g1,c44909_g1,c119516_g1,c102021_g2,c121476_g2,c43756_g1,c111373_g3,c113040_g1,c69261_g1,c69599_g1,c6655_g2,c126943_g1,c126295_g2,c75356_g1,c109472_g3,c4282_g1,c123461_g2,c112693_g3,c102953_g2,c118984_g2,c85531_g1,c106937_g3,c103889_g1,c110394_g1,c110452_g2,c114124_g1,c107872_g2,c84648_g1,c89246_g1,c126521_g1,c1048…
GO:0004519	endonuclease activity	molecular_function	0.20449	1	14	1177	390	45663	8	c110815_g1,c110218_g3,c126883_g1,c114364_g1,c108241_g7,c15720_g1,c115031_g1,c94788_g1	6	c93066_g1,c127284_g2,c120395_g1,c119237_g1,c104063_g7,c126943_g1
GO:0006950	response to stress	biological_process	0.20477	1	65	1177	2128	45663	24	c92661_g1,c108241_g7,c99127_g2,c109745_g1,c120765_g5,c86113_g1,c84875_g1,c87100_g1,c126327_g1,c160115_g1,c87454_g2,c110218_g3,c88956_g1,c73461_g1,c122451_g1,c83487_g3,c95583_g1,c61855_g2,c105147_g1,c112534_g4,c103456_g1,c94366_g1,c55643_g1,c109580_g4	41	c92921_g2,c115541_g1,c127124_g5,c113127_g1,c95492_g1,c97301_g2,c87695_g1,c105263_g3,c86740_g1,c43293_g1,c100692_g1,c7548_g1,c108728_g2,c111514_g3,c113021_g2,c107431_g5,c98141_g1,c76665_g1,c104110_g1,c176144_g1,c92921_g3,c110744_g2,c109865_g1,c126428_g1,c104063_g7,c115716_g5,c68292_g1,c112945_g3,c74940_g1,c49580_g1,c114060_g1,c104893_g1,c109911_g1,c107680_g4,c111727_g1,c119516_g1,c120395_g1,c39915…
GO:0003956	NAD(P)+-protein-arginine ADP-ribosyltransferase activity	molecular_function	0.20497	1	1	1177	7	45663	0		1	c110452_g2
GO:0098754	detoxification	biological_process	0.205	1	2	1177	31	45663	0		2	c121700_g2,c97301_g2
GO:0032266	phosphatidylinositol-3-phosphate binding	molecular_function	0.20512	1	1	1177	8	45663	1	c106022_g1	0
GO:0007399	nervous system development	biological_process	0.20521	1	4	1177	87	45663	1	c114466_g1	3	c118906_g2,c123694_g5,c121363_g5
GO:0015085	calcium ion transmembrane transporter activity	molecular_function	0.20665	1	4	1177	89	45663	2	c108743_g1,c125012_g2	2	c6186_g1,c111532_g2
GO:0030983	mismatched DNA binding	molecular_function	0.20679	1	3	1177	51	45663	0		3	c109911_g1,c119516_g1,c107431_g5
GO:0007213	G-protein coupled acetylcholine receptor signaling pathway	biological_process	0.20722	1	1	1177	8	45663	0		1	c95696_g7
GO:0043113	receptor clustering	biological_process	0.20722	1	1	1177	8	45663	0		1	c95696_g7
GO:0043236	laminin binding	molecular_function	0.20722	1	1	1177	8	45663	0		1	c95696_g7
GO:0004970	ionotropic glutamate receptor activity	molecular_function	0.20742	1	3	1177	58	45663	2	c51676_g1,c89170_g1	1	c120316_g3
GO:0008066	glutamate receptor activity	molecular_function	0.20742	1	3	1177	58	45663	2	c89170_g1,c51676_g1	1	c120316_g3
GO:0017006	protein-tetrapyrrole linkage	biological_process	0.20814	1	1	1177	8	45663	0		1	c36774_g1
GO:0000156	phosphorelay response regulator activity	molecular_function	0.20838	1	1	1177	8	45663	1	c122031_g2	0
GO:0004834	tryptophan synthase activity	molecular_function	0.21055	1	1	1177	8	45663	0		1	c116560_g1
GO:0016010	dystrophin-associated glycoprotein complex	cellular_component	0.21187	1	2	1177	34	45663	2	c2177_g1,c88144_g1	0
GO:0006188	IMP biosynthetic process	biological_process	0.21208	1	2	1177	31	45663	1	c122451_g1	1	c102577_g3
GO:0046040	IMP metabolic process	biological_process	0.21208	1	2	1177	31	45663	1	c122451_g1	1	c102577_g3
GO:0003840	gamma-glutamyltransferase activity	molecular_function	0.21311	1	1	1177	10	45663	1	c104965_g2	0
GO:0006692	prostanoid metabolic process	biological_process	0.21311	1	1	1177	10	45663	1	c104965_g2	0
GO:0006693	prostaglandin metabolic process	biological_process	0.21311	1	1	1177	10	45663	1	c104965_g2	0
GO:0006534	cysteine metabolic process	biological_process	0.21346	1	2	1177	26	45663	0		2	c123367_g5,c109638_g2
GO:0031360	intrinsic component of thylakoid membrane	cellular_component	0.21353	1	1	1177	8	45663	0		1	c113878_g1
GO:0031361	integral component of thylakoid membrane	cellular_component	0.21353	1	1	1177	8	45663	0		1	c113878_g1
GO:0031491	nucleosome binding	molecular_function	0.21391	1	1	1177	9	45663	1	c13086_g1	0
GO:0009372	quorum sensing	biological_process	0.21406	1	2	1177	30	45663	2	c79467_g2,c88878_g1	0
GO:0048872	homeostasis of number of cells	biological_process	0.21406	1	2	1177	30	45663	2	c79467_g2,c88878_g1	0
GO:0048874	homeostasis of number of cells in a free-living population	biological_process	0.21406	1	2	1177	30	45663	2	c79467_g2,c88878_g1	0
GO:0008762	UDP-N-acetylmuramate dehydrogenase activity	molecular_function	0.21414	1	1	1177	7	45663	0		1	c107686_g2
GO:0003796	lysozyme activity	molecular_function	0.21492	1	1	1177	8	45663	1	c108362_g2	0
GO:0034220	ion transmembrane transport	biological_process	0.21509	1	26	1177	857	45663	11	c18347_g1,c2177_g1,c119115_g5,c106192_g2,c55399_g1,c112189_g2,c104385_g1,c148859_g1,c81149_g1,c124017_g1,c103213_g1	15	c10365_g1,c96478_g1,c100819_g1,c117152_g1,c160030_g1,c118928_g1,c104063_g7,c106937_g5,c69200_g1,c106962_g2,c113491_g1,c104174_g1,c98987_g3,c109638_g2,c91552_g1
GO:0050792	regulation of viral process	biological_process	0.21527	1	3	1177	53	45663	1	c125837_g1	2	c107872_g2,c53383_g1
GO:0012505	endomembrane system	cellular_component	0.21574	1	38	1177	1230	45663	16	c120206_g4,c20739_g1,c89499_g2,c89162_g1,c105147_g1,c109777_g3,c123434_g2,c98676_g2,c71950_g1,c84875_g1,c71207_g1,c126517_g1,c154406_g1,c86154_g1,c114442_g4,c98139_g1	22	c85930_g1,c92761_g1,c78755_g1,c78755_g2,c116003_g2,c108590_g3,c101330_g3,c111532_g2,c67512_g1,c76797_g1,c115526_g6,c117476_g1,c76680_g1,c126757_g1,c88527_g1,c122273_g3,c97831_g1,c6186_g1,c108139_g1,c114196_g2,c112945_g3,c113021_g2
GO:0004367	glycerol-3-phosphate dehydrogenase [NAD+] activity	molecular_function	0.21686	1	1	1177	8	45663	0		1	c111540_g3
GO:0009331	glycerol-3-phosphate dehydrogenase complex	cellular_component	0.21686	1	1	1177	8	45663	0		1	c111540_g3
GO:0007007	inner mitochondrial membrane organization	biological_process	0.21751	1	1	1177	9	45663	0		1	c101451_g1
GO:0048856	anatomical structure development	biological_process	0.21804	1	18	1177	556	45663	9	c105971_g10,c114466_g1,c73609_g2,c110894_g3,c84875_g1,c99312_g3,c91202_g2,c87395_g1,c76281_g1	9	c126302_g1,c127252_g1,c114578_g4,c176144_g1,c118906_g2,c123694_g5,c113118_g1,c112373_g2,c121363_g5
GO:0006754	ATP biosynthetic process	biological_process	0.22009	1	12	1177	364	45663	4	c55399_g1,c81149_g1,c104385_g1,c18347_g1	8	c160030_g1,c109638_g2,c117152_g1,c107429_g1,c72026_g1,c69200_g1,c10365_g1,c104063_g7
GO:0006026	aminoglycan catabolic process	biological_process	0.22203	1	4	1177	79	45663	3	c108362_g2,c94386_g2,c84165_g1	1	c112293_g3
GO:0019865	immunoglobulin binding	molecular_function	0.22232	1	1	1177	8	45663	1	c115653_g1	0
GO:0019073	viral DNA genome packaging	biological_process	0.22246	1	1	1177	10	45663	1	c102269_g1	0
GO:1902590	multi-organism organelle organization	biological_process	0.22246	1	1	1177	10	45663	1	c102269_g1	0
GO:0046688	response to copper ion	biological_process	0.22281	1	1	1177	7	45663	0		1	c97301_g2
GO:0045766	positive regulation of angiogenesis	biological_process	0.2234	1	1	1177	11	45663	1	c87395_g1	0
GO:1904018	positive regulation of vasculature development	biological_process	0.2234	1	1	1177	11	45663	1	c87395_g1	0
GO:0009156	ribonucleoside monophosphate biosynthetic process	biological_process	0.22524	1	14	1177	430	45663	5	c55399_g1,c18347_g1,c104385_g1,c81149_g1,c122451_g1	9	c107429_g1,c117152_g1,c160030_g1,c109638_g2,c102577_g3,c104063_g7,c10365_g1,c69200_g1,c72026_g1
GO:0042030	ATPase inhibitor activity	molecular_function	0.22553	1	3	1177	65	45663	1	c110261_g2	2	c113021_g2,c106908_g2
GO:0034227	tRNA thio-modification	biological_process	0.22567	1	1	1177	11	45663	1	c119590_g1	0
GO:0097223	sperm part	cellular_component	0.22588	1	1	1177	11	45663	1	c98676_g2	0
GO:0042601	endospore-forming forespore	cellular_component	0.22601	1	1	1177	13	45663	0		1	c124478_g2
GO:0042763	intracellular immature spore	cellular_component	0.22601	1	1	1177	13	45663	0		1	c124478_g2
GO:0072522	purine-containing compound biosynthetic process	biological_process	0.22761	1	17	1177	550	45663	6	c109179_g1,c55399_g1,c18347_g1,c104385_g1,c81149_g1,c122451_g1	11	c119853_g2,c117152_g1,c95442_g1,c160030_g1,c102577_g3,c10365_g1,c72026_g1,c107429_g1,c109638_g2,c104063_g7,c69200_g1
GO:0052646	alditol phosphate metabolic process	biological_process	0.22764	1	2	1177	32	45663	1	c119780_g1	1	c111540_g3
GO:0048478	replication fork protection	biological_process	0.22816	1	1	1177	9	45663	1	c126327_g1	0
GO:0005088	Ras guanyl-nucleotide exchange factor activity	molecular_function	0.22897	1	2	1177	34	45663	0		2	c101933_g8,c156579_g1
GO:0005089	Rho guanyl-nucleotide exchange factor activity	molecular_function	0.22897	1	2	1177	34	45663	0		2	c101933_g8,c156579_g1
GO:0000003	reproduction	biological_process	0.22966	1	15	1177	444	45663	9	c93471_g1,c97837_g2,c82350_g1,c107277_g3,c149742_g1,c120639_g1,c175122_g1,c113036_g2,c98676_g2	6	c117422_g2,c110541_g1,c124478_g2,c114124_g2,c126792_g2,c127252_g1
GO:0072686	mitotic spindle	cellular_component	0.23039	1	4	1177	92	45663	1	c113123_g5	3	c106817_g3,c83783_g1,c29940_g1
GO:0002520	immune system development	biological_process	0.23216	1	1	1177	9	45663	1	c110894_g3	0
GO:0005126	cytokine receptor binding	molecular_function	0.23229	1	4	1177	86	45663	1	c98093_g1	3	c115192_g3,c87826_g1,c127239_g3
GO:0009847	spore germination	biological_process	0.23449	1	2	1177	31	45663	2	c105906_g3,c106636_g5	0
GO:0009163	nucleoside biosynthetic process	biological_process	0.23551	1	15	1177	480	45663	5	c74514_g1,c55399_g1,c18347_g1,c104385_g1,c81149_g1	10	c119853_g2,c117152_g1,c107429_g1,c95442_g1,c160030_g1,c109638_g2,c104063_g7,c10365_g1,c72026_g1,c69200_g1
GO:0042455	ribonucleoside biosynthetic process	biological_process	0.23551	1	15	1177	480	45663	5	c18347_g1,c104385_g1,c81149_g1,c74514_g1,c55399_g1	10	c104063_g7,c10365_g1,c72026_g1,c69200_g1,c119853_g2,c107429_g1,c117152_g1,c160030_g1,c109638_g2,c95442_g1
GO:0016831	carboxy-lyase activity	molecular_function	0.23734	1	9	1177	257	45663	4	c119115_g5,c2177_g1,c103213_g1,c106192_g2	5	c106908_g2,c100819_g1,c120706_g5,c91552_g1,c104174_g1
GO:0030420	establishment of competence for transformation	biological_process	0.23802	1	1	1177	9	45663	0		1	c95696_g7
GO:0009584	detection of visible light	biological_process	0.23849	1	1	1177	10	45663	0		1	c36774_g1
GO:0004089	carbonate dehydratase activity	molecular_function	0.23929	1	1	1177	10	45663	0		1	c110081_g1
GO:0016278	lysine N-methyltransferase activity	molecular_function	0.23971	1	3	1177	58	45663	2	c89262_g1,c81941_g1	1	c109961_g1
GO:0016279	protein-lysine N-methyltransferase activity	molecular_function	0.23971	1	3	1177	58	45663	2	c89262_g1,c81941_g1	1	c109961_g1
GO:0018024	histone-lysine N-methyltransferase activity	molecular_function	0.23971	1	3	1177	58	45663	2	c89262_g1,c81941_g1	1	c109961_g1
GO:0042054	histone methyltransferase activity	molecular_function	0.23971	1	3	1177	58	45663	2	c81941_g1,c89262_g1	1	c109961_g1
GO:0016756	glutathione gamma-glutamylcysteinyltransferase activity	molecular_function	0.2398	1	1	1177	8	45663	0		1	c86003_g1
GO:0046937	phytochelatin metabolic process	biological_process	0.2398	1	1	1177	8	45663	0		1	c86003_g1
GO:0046938	phytochelatin biosynthetic process	biological_process	0.2398	1	1	1177	8	45663	0		1	c86003_g1
GO:0000394	RNA splicing, via endonucleolytic cleavage and ligation	biological_process	0.23982	1	2	1177	32	45663	0		2	c108298_g4,c118468_g4
GO:0006388	tRNA splicing, via endonucleolytic cleavage and ligation	biological_process	0.23982	1	2	1177	32	45663	0		2	c108298_g4,c118468_g4
GO:0003849	3-deoxy-7-phosphoheptulonate synthase activity	molecular_function	0.24022	1	1	1177	10	45663	1	c60624_g1	0
GO:0040007	growth	biological_process	0.24141	1	7	1177	188	45663	3	c88144_g3,c84875_g1,c98093_g1	4	c176144_g1,c87826_g1,c113118_g1,c127239_g3
GO:0009001	serine O-acetyltransferase activity	molecular_function	0.24254	1	1	1177	8	45663	0		1	c109638_g2
GO:0016412	serine O-acyltransferase activity	molecular_function	0.24254	1	1	1177	8	45663	0		1	c109638_g2
GO:0006336	DNA replication-independent nucleosome assembly	biological_process	0.24257	1	1	1177	11	45663	1	c121571_g3	0
GO:0031055	chromatin remodeling at centromere	biological_process	0.24257	1	1	1177	11	45663	1	c121571_g3	0
GO:0034080	CENP-A containing nucleosome assembly	biological_process	0.24257	1	1	1177	11	45663	1	c121571_g3	0
GO:0034724	DNA replication-independent nucleosome organization	biological_process	0.24257	1	1	1177	11	45663	1	c121571_g3	0
GO:0043486	histone exchange	biological_process	0.24257	1	1	1177	11	45663	1	c121571_g3	0
GO:0061641	CENP-A containing chromatin organization	biological_process	0.24257	1	1	1177	11	45663	1	c121571_g3	0
GO:0051499	D-aminoacyl-tRNA deacylase activity	molecular_function	0.24285	1	1	1177	8	45663	1	c122719_g1	0
GO:0051049	regulation of transport	biological_process	0.2442	1	3	1177	63	45663	0		3	c6186_g1,c100765_g1,c113021_g2
GO:0016491	oxidoreductase activity	molecular_function	0.24602	1	114	1177	4044	45663	44	c119143_g1,c119780_g1,c83470_g1,c119387_g1,c24801_g1,c87454_g2,c120444_g3,c93242_g1,c78585_g1,c114466_g1,c91746_g1,c101985_g1,c112534_g4,c89162_g1,c80649_g1,c95741_g1,c105147_g1,c96495_g2,c113365_g1,c113952_g1,c112015_g1,c86033_g1,c80887_g1,c120244_g1,c124831_g7,c115612_g1,c121130_g2,c95477_g1,c122947_g2,c109745_g1,c99127_g2,c123076_g3,c169030_g1,c123076_g2,c111940_g1,c115772_g4,c113063_g3,c11341…	70	c109070_g5,c90242_g1,c78868_g1,c112945_g3,c26116_g1,c92828_g1,c49580_g1,c113071_g1,c107686_g2,c124748_g3,c60433_g1,c103882_g1,c119685_g3,c7180_g1,c100566_g1,c101236_g1,c126681_g1,c90266_g2,c117039_g1,c98988_g1,c103000_g10,c107278_g1,c72974_g1,c99049_g2,c119387_g3,c101190_g2,c111540_g3,c125014_g4,c112255_g2,c118240_g1,c109728_g3,c82249_g2,c113137_g1,c101166_g1,c124342_g1,c113268_g5,c127124_g5,c892…
GO:0004511	tyrosine 3-monooxygenase activity	molecular_function	0.24695	1	1	1177	11	45663	1	c100504_g1	0
GO:0006479	protein methylation	biological_process	0.24763	1	6	1177	140	45663	4	c81941_g1,c126387_g3,c126387_g2,c89262_g1	2	c89700_g1,c109961_g1
GO:0008213	protein alkylation	biological_process	0.24763	1	6	1177	140	45663	4	c81941_g1,c126387_g3,c126387_g2,c89262_g1	2	c89700_g1,c109961_g1
GO:1990267	response to transition metal nanoparticle	biological_process	0.24799	1	2	1177	35	45663	0		2	c97301_g2,c121700_g2
GO:0051817	modification of morphology or physiology of other organism involved in symbiotic interaction	biological_process	0.24803	1	9	1177	242	45663	3	c102306_g2,c125214_g2,c66143_g1	6	c125594_g3,c86740_g1,c110218_g1,c105929_g1,c116180_g1,c107436_g1
GO:0043903	regulation of symbiosis, encompassing mutualism through parasitism	biological_process	0.24961	1	3	1177	57	45663	1	c125837_g1	2	c107872_g2,c53383_g1
GO:0016247	channel regulator activity	molecular_function	0.25065	1	8	1177	216	45663	4	c110261_g2,c128921_g1,c79560_g1,c109531_g1	4	c113021_g2,c100009_g1,c68101_g1,c105263_g3
GO:0032784	regulation of DNA-templated transcription, elongation	biological_process	0.25108	1	2	1177	40	45663	2	c129869_g1,c103192_g9	0
GO:0009908	flower development	biological_process	0.2511	1	1	1177	9	45663	1	c73609_g2	0
GO:0090567	reproductive shoot system development	biological_process	0.2511	1	1	1177	9	45663	1	c73609_g2	0
GO:0006816	calcium ion transport	biological_process	0.25138	1	6	1177	160	45663	3	c108743_g1,c110261_g2,c125012_g2	3	c6186_g1,c111532_g2,c113021_g2
GO:0002697	regulation of immune effector process	biological_process	0.25219	1	2	1177	36	45663	0		2	c104893_g1,c86740_g1
GO:0050688	regulation of defense response to virus	biological_process	0.25219	1	2	1177	36	45663	0		2	c86740_g1,c104893_g1
GO:0050690	regulation of defense response to virus by virus	biological_process	0.25219	1	2	1177	36	45663	0		2	c104893_g1,c86740_g1
GO:0032102	negative regulation of response to external stimulus	biological_process	0.25257	1	2	1177	36	45663	1	c120765_g5	1	c86740_g1
GO:0034754	cellular hormone metabolic process	biological_process	0.25316	1	6	1177	142	45663	2	c113040_g4,c105147_g1	4	c72974_g2,c100819_g1,c112945_g3,c113268_g5
GO:0023014	signal transduction by protein phosphorylation	biological_process	0.25439	1	2	1177	34	45663	1	c120765_g5	1	c36774_g1
GO:0009881	photoreceptor activity	molecular_function	0.25518	1	1	1177	11	45663	0		1	c36774_g1
GO:0015002	heme-copper terminal oxidase activity	molecular_function	0.25584	1	7	1177	202	45663	4	c89162_g1,c169030_g1,c93242_g1,c114466_g1	3	c26116_g1,c112255_g2,c113071_g1
GO:0006948	induction by virus of host cell-cell fusion	biological_process	0.25587	1	1	1177	9	45663	0		1	c125594_g3
GO:0016023	cytoplasmic membrane-bounded vesicle	cellular_component	0.25751	1	8	1177	218	45663	4	c106491_g1,c98676_g2,c63280_g1,c120206_g4	4	c114578_g4,c127513_g1,c76797_g1,c85930_g1
GO:0035821	modification of morphology or physiology of other organism	biological_process	0.25846	1	9	1177	246	45663	3	c66143_g1,c125214_g2,c102306_g2	6	c105929_g1,c110218_g1,c86740_g1,c125594_g3,c107436_g1,c116180_g1
GO:0002161	aminoacyl-tRNA editing activity	molecular_function	0.25876	1	1	1177	11	45663	0		1	c31377_g1
GO:0008083	growth factor activity	molecular_function	0.25926	1	4	1177	101	45663	2	c88144_g3,c98093_g1	2	c87826_g1,c127239_g3
GO:0009124	nucleoside monophosphate biosynthetic process	biological_process	0.25979	1	14	1177	441	45663	5	c55399_g1,c18347_g1,c81149_g1,c122451_g1,c104385_g1	9	c107429_g1,c117152_g1,c109638_g2,c160030_g1,c10365_g1,c102577_g3,c104063_g7,c72026_g1,c69200_g1
GO:0030312	external encapsulating structure	cellular_component	0.26009	1	11	1177	338	45663	7	c120244_g1,c88144_g2,c89170_g1,c88144_g3,c88144_g1,c13181_g1,c113365_g1	4	c54321_g1,c87333_g2,c63625_g1,c95358_g1
GO:0008484	sulfuric ester hydrolase activity	molecular_function	0.26021	1	1	1177	11	45663	1	c119772_g3	0
GO:0003919	FMN adenylyltransferase activity	molecular_function	0.26129	1	1	1177	9	45663	0		1	c124023_g1
GO:0031090	organelle membrane	cellular_component	0.26142	1	44	1177	1503	45663	13	c81149_g1,c109777_g3,c20739_g1,c89499_g2,c89162_g1,c120206_g4,c112965_g1,c114442_g4,c154406_g1,c105643_g6,c71207_g1,c84875_g1,c71950_g1	31	c88527_g1,c118668_g3,c117476_g1,c69200_g1,c104578_g1,c120134_g1,c67512_g1,c76797_g1,c115526_g6,c90196_g1,c78755_g2,c116003_g2,c118866_g4,c85930_g1,c78755_g1,c101451_g1,c105572_g1,c26116_g1,c122661_g1,c107429_g1,c151846_g1,c111811_g4,c113021_g2,c108139_g1,c114196_g2,c108584_g1,c122273_g3,c117152_g1,c97831_g1,c6186_g1,c86642_g1
GO:0004499	N,N-dimethylaniline monooxygenase activity	molecular_function	0.26379	1	2	1177	33	45663	0		2	c78755_g2,c78755_g1
GO:0016811	hydrolase activity, acting on carbon-nitrogen (but not peptide) bonds, in linear amides	molecular_function	0.26395	1	3	1177	67	45663	0		3	c95696_g4,c102577_g3,c123767_g1
GO:0009064	glutamine family amino acid metabolic process	biological_process	0.26459	1	9	1177	283	45663	6	c157571_g1,c103213_g1,c106192_g2,c77223_g1,c119115_g5,c2177_g1	3	c91552_g1,c104174_g1,c100819_g1
GO:0044711	single-organism biosynthetic process	biological_process	0.26477	1	89	1177	3129	45663	36	c89162_g1,c105147_g1,c18347_g1,c122031_g2,c81149_g1,c86033_g1,c122947_g2,c117657_g3,c121130_g2,c74514_g1,c119780_g1,c87395_g1,c125584_g5,c84875_g1,c60624_g1,c126636_g1,c122451_g1,c154406_g1,c71207_g1,c113040_g4,c109179_g1,c124564_g2,c53396_g1,c97122_g2,c101211_g2,c123434_g2,c112281_g2,c90585_g1,c55399_g1,c118025_g2,c115866_g2,c115122_g5,c104385_g1,c114442_g4,c85246_g1,c90651_g2	53	c117152_g3,c107278_g1,c160030_g1,c86003_g1,c123364_g1,c109638_g2,c104219_g1,c105374_g1,c79980_g1,c126943_g1,c112945_g3,c78491_g1,c78868_g1,c117152_g1,c122273_g3,c119194_g2,c122949_g5,c96967_g1,c107429_g1,c92855_g2,c100819_g1,c106908_g2,c84727_g1,c10365_g1,c95442_g1,c119853_g2,c69200_g1,c72974_g2,c125087_g4,c124023_g1,c106343_g1,c104063_g7,c126547_g1,c107205_g1,c123767_g1,c111120_g1,c108055_g1,c72…
GO:0051239	regulation of multicellular organismal process	biological_process	0.26517	1	5	1177	128	45663	3	c117539_g1,c87395_g1,c114921_g2	2	c103889_g1,c127252_g1
GO:0005816	spindle pole body	cellular_component	0.26525	1	1	1177	12	45663	1	c73511_g1	0
GO:0005823	central plaque of spindle pole body	cellular_component	0.26525	1	1	1177	12	45663	1	c73511_g1	0
GO:0044450	microtubule organizing center part	cellular_component	0.26525	1	1	1177	12	45663	1	c73511_g1	0
GO:0031984	organelle subcompartment	cellular_component	0.26718	1	3	1177	69	45663	1	c123434_g2	2	c122273_g3,c115526_g6
GO:0018298	protein-chromophore linkage	biological_process	0.2676	1	1	1177	11	45663	0		1	c36774_g1
GO:0016684	oxidoreductase activity, acting on peroxide as acceptor	molecular_function	0.26766	1	7	1177	202	45663	4	c109745_g1,c87454_g2,c112534_g4,c99127_g2	3	c127124_g5,c49580_g1,c76665_g1
GO:0008156	negative regulation of DNA replication	biological_process	0.26821	1	1	1177	11	45663	1	c126327_g1	0
GO:0051053	negative regulation of DNA metabolic process	biological_process	0.26821	1	1	1177	11	45663	1	c126327_g1	0
GO:0090329	regulation of DNA-dependent DNA replication	biological_process	0.26821	1	1	1177	11	45663	1	c126327_g1	0
GO:2000104	negative regulation of DNA-dependent DNA replication	biological_process	0.26821	1	1	1177	11	45663	1	c126327_g1	0
GO:0009628	response to abiotic stimulus	biological_process	0.26973	1	5	1177	122	45663	2	c84875_g1,c105147_g1	3	c120316_g1,c112945_g3,c36774_g1
GO:0016051	carbohydrate biosynthetic process	biological_process	0.27209	1	19	1177	624	45663	6	c123434_g2,c90651_g2,c53396_g1,c126636_g1,c87395_g1,c122031_g2	13	c107205_g1,c123364_g1,c104219_g1,c96967_g1,c105374_g1,c123767_g1,c117152_g4,c79841_g1,c122610_g1,c117152_g1,c117152_g3,c78491_g1,c107205_g3
GO:0006493	protein O-linked glycosylation	biological_process	0.27226	1	1	1177	14	45663	0		1	c115526_g6
GO:0072519	parasitism	biological_process	0.27269	1	1	1177	12	45663	1	c107803_g1	0
GO:0070085	glycosylation	biological_process	0.27275	1	8	1177	219	45663	1	c109777_g3	7	c44267_g1,c110452_g2,c116003_g2,c94522_g1,c109006_g1,c85862_g1,c115526_g6
GO:0070585	protein localization to mitochondrion	biological_process	0.27296	1	3	1177	66	45663	1	c105643_g6	2	c86642_g1,c90196_g1
GO:0072655	establishment of protein localization to mitochondrion	biological_process	0.27296	1	3	1177	66	45663	1	c105643_g6	2	c86642_g1,c90196_g1
GO:0042445	hormone metabolic process	biological_process	0.27317	1	6	1177	147	45663	2	c105147_g1,c113040_g4	4	c72974_g2,c100819_g1,c113268_g5,c112945_g3
GO:0004357	glutamate-cysteine ligase activity	molecular_function	0.27326	1	1	1177	11	45663	1	c115308_g1	0
GO:0017109	glutamate-cysteine ligase complex	cellular_component	0.27326	1	1	1177	11	45663	1	c115308_g1	0
GO:0009615	response to virus	biological_process	0.27411	1	5	1177	134	45663	2	c109580_g4,c92661_g1	3	c7548_g1,c86740_g1,c104893_g1
GO:0007249	I-kappaB kinase/NF-kappaB signaling	biological_process	0.27494	1	1	1177	15	45663	1	c87395_g1	0
GO:0043122	regulation of I-kappaB kinase/NF-kappaB signaling	biological_process	0.27494	1	1	1177	15	45663	1	c87395_g1	0
GO:0043123	positive regulation of I-kappaB kinase/NF-kappaB signaling	biological_process	0.27494	1	1	1177	15	45663	1	c87395_g1	0
GO:0019475	L-lysine catabolic process to acetate	biological_process	0.275	1	1	1177	10	45663	1	c123083_g1	0
GO:0019477	L-lysine catabolic process	biological_process	0.275	1	1	1177	10	45663	1	c123083_g1	0
GO:0046440	L-lysine metabolic process	biological_process	0.275	1	1	1177	10	45663	1	c123083_g1	0
GO:0042435	indole-containing compound biosynthetic process	biological_process	0.27557	1	6	1177	167	45663	2	c105147_g1,c60624_g1	4	c116560_g1,c84727_g1,c111120_g1,c112945_g3
GO:1901981	phosphatidylinositol phosphate binding	molecular_function	0.27641	1	1	1177	11	45663	1	c106022_g1	0
GO:0075733	intracellular transport of virus	biological_process	0.27833	1	1	1177	13	45663	1	c113169_g1	0
GO:1902583	multi-organism intracellular transport	biological_process	0.27833	1	1	1177	13	45663	1	c113169_g1	0
GO:0004177	aminopeptidase activity	molecular_function	0.27835	1	3	1177	62	45663	1	c66143_g1	2	c44267_g1,c124483_g1
GO:0016714	oxidoreductase activity, acting on paired donors, with incorporation or reduction of molecular oxygen, reduced pteridine as one donor, and incorporation of one atom of oxygen	molecular_function	0.27844	1	1	1177	14	45663	1	c100504_g1	0
GO:0046870	cadmium ion binding	molecular_function	0.27855	1	1	1177	10	45663	0		1	c97301_g2
GO:0003942	N-acetyl-gamma-glutamyl-phosphate reductase activity	molecular_function	0.28031	1	1	1177	12	45663	0		1	c125087_g4
GO:0010817	regulation of hormone levels	biological_process	0.282	1	6	1177	149	45663	2	c113040_g4,c105147_g1	4	c100819_g1,c72974_g2,c112945_g3,c113268_g5
GO:0008290	F-actin capping protein complex	cellular_component	0.28232	1	1	1177	12	45663	0		1	c97073_g1
GO:0098588	bounding membrane of organelle	cellular_component	0.28234	1	31	1177	1028	45663	11	c89162_g1,c89499_g2,c20739_g1,c84875_g1,c71950_g1,c120206_g4,c114442_g4,c154406_g1,c105643_g6,c109777_g3,c71207_g1	20	c116003_g2,c114196_g2,c78755_g2,c108139_g1,c118866_g4,c6186_g1,c97831_g1,c122273_g3,c86642_g1,c78755_g1,c85930_g1,c118668_g3,c88527_g1,c117476_g1,c115526_g6,c151846_g1,c76797_g1,c67512_g1,c120134_g1,c113021_g2
GO:0030436	asexual sporulation	biological_process	0.28266	1	2	1177	40	45663	0		2	c124478_g2,c114124_g2
GO:0005230	extracellular ligand-gated ion channel activity	molecular_function	0.28312	1	3	1177	70	45663	2	c51676_g1,c89170_g1	1	c120316_g3
GO:0031554	regulation of DNA-templated transcription, termination	biological_process	0.28354	1	2	1177	39	45663	0		2	c111373_g3,c118960_g5
GO:0042451	purine nucleoside biosynthetic process	biological_process	0.28376	1	14	1177	465	45663	4	c81149_g1,c104385_g1,c18347_g1,c55399_g1	10	c69200_g1,c72026_g1,c10365_g1,c104063_g7,c95442_g1,c109638_g2,c160030_g1,c117152_g1,c107429_g1,c119853_g2
GO:0046129	purine ribonucleoside biosynthetic process	biological_process	0.28376	1	14	1177	465	45663	4	c81149_g1,c104385_g1,c18347_g1,c55399_g1	10	c69200_g1,c72026_g1,c10365_g1,c104063_g7,c95442_g1,c160030_g1,c109638_g2,c117152_g1,c107429_g1,c119853_g2
GO:0045005	DNA-dependent DNA replication maintenance of fidelity	biological_process	0.28596	1	1	1177	11	45663	1	c126327_g1	0
GO:0016903	oxidoreductase activity, acting on the aldehyde or oxo group of donors	molecular_function	0.28725	1	6	1177	177	45663	2	c97407_g1,c113365_g1	4	c98988_g1,c89230_g3,c125087_g4,c118240_g1
GO:0030150	protein import into mitochondrial matrix	biological_process	0.28791	1	2	1177	41	45663	1	c105643_g6	1	c86642_g1
GO:0051051	negative regulation of transport	biological_process	0.28939	1	1	1177	14	45663	0		1	c100765_g1
GO:0042126	nitrate metabolic process	biological_process	0.28957	1	1	1177	14	45663	1	c109578_g2	0
GO:0042128	nitrate assimilation	biological_process	0.28957	1	1	1177	14	45663	1	c109578_g2	0
GO:0016840	carbon-nitrogen lyase activity	molecular_function	0.29016	1	2	1177	37	45663	0		2	c84727_g1,c111120_g1
GO:0006505	GPI anchor metabolic process	biological_process	0.29059	1	6	1177	145	45663	4	c89162_g1,c71207_g1,c154406_g1,c114442_g4	2	c92855_g2,c122273_g3
GO:0010605	negative regulation of macromolecule metabolic process	biological_process	0.29128	1	7	1177	201	45663	3	c124507_g1,c79467_g2,c126327_g1	4	c111373_g3,c165998_g1,c90199_g1,c113021_g2
GO:0019042	viral latency	biological_process	0.29217	1	1	1177	14	45663	0		1	c105197_g1
GO:0005779	integral component of peroxisomal membrane	cellular_component	0.29291	1	2	1177	42	45663	0		2	c118866_g4,c120134_g1
GO:0031231	intrinsic component of peroxisomal membrane	cellular_component	0.29291	1	2	1177	42	45663	0		2	c118866_g4,c120134_g1
GO:0031982	vesicle	cellular_component	0.29402	1	9	1177	261	45663	4	c120206_g4,c106491_g1,c98676_g2,c63280_g1	5	c108584_g1,c127513_g1,c76797_g1,c85930_g1,c114578_g4
GO:0008170	N-methyltransferase activity	molecular_function	0.29492	1	4	1177	97	45663	3	c89262_g1,c120906_g1,c81941_g1	1	c109961_g1
GO:0048500	signal recognition particle	cellular_component	0.29497	1	2	1177	38	45663	0		2	c114196_g2,c108139_g1
GO:0006954	inflammatory response	biological_process	0.29604	1	1	1177	13	45663	1	c61855_g2	0
GO:0016820	hydrolase activity, acting on acid anhydrides, catalyzing transmembrane movement of substances	molecular_function	0.29621	1	13	1177	411	45663	3	c18347_g1,c105101_g5,c109179_g1	10	c110744_g2,c121693_g1,c112255_g1,c88103_g2,c72026_g1,c90419_g1,c116180_g1,c111532_g2,c119853_g2,c106962_g2
GO:0009725	response to hormone	biological_process	0.29642	1	6	1177	165	45663	2	c106334_g2,c110022_g2	4	c104870_g1,c119184_g1,c46648_g2,c98108_g1
GO:0032780	negative regulation of ATPase activity	biological_process	0.29645	1	1	1177	17	45663	0		1	c106908_g2
GO:0015301	anion:anion antiporter activity	molecular_function	0.29697	1	1	1177	12	45663	0		1	c126852_g4
GO:0009991	response to extracellular stimulus	biological_process	0.29749	1	3	1177	73	45663	2	c83487_g3,c120765_g5	1	c95696_g7
GO:0031668	cellular response to extracellular stimulus	biological_process	0.29749	1	3	1177	73	45663	2	c120765_g5,c83487_g3	1	c95696_g7
GO:0071496	cellular response to external stimulus	biological_process	0.29749	1	3	1177	73	45663	2	c83487_g3,c120765_g5	1	c95696_g7
GO:0008175	tRNA methyltransferase activity	molecular_function	0.29849	1	3	1177	69	45663	1	c120906_g1	2	c89700_g1,c113137_g1
GO:0006097	glyoxylate cycle	biological_process	0.29908	1	1	1177	16	45663	0		1	c114981_g1
GO:0048029	monosaccharide binding	molecular_function	0.2994	1	1	1177	13	45663	0		1	c104893_g1
GO:0050497	transferase activity, transferring alkylthio groups	molecular_function	0.29968	1	1	1177	13	45663	1	c112281_g2	0
GO:0050524	coenzyme-B sulfoethylthiotransferase activity	molecular_function	0.29968	1	1	1177	13	45663	1	c112281_g2	0
GO:0042625	ATPase activity, coupled to transmembrane movement of ions	molecular_function	0.29973	1	4	1177	121	45663	1	c18347_g1	3	c111532_g2,c72026_g1,c88103_g2
GO:0007127	meiosis I	biological_process	0.30028	1	2	1177	40	45663	1	c149742_g1	1	c110541_g1
GO:0006012	galactose metabolic process	biological_process	0.30078	1	4	1177	97	45663	2	c94386_g2,c84165_g1	2	c112293_g3,c92761_g1
GO:0016114	terpenoid biosynthetic process	biological_process	0.30103	1	6	1177	154	45663	2	c115866_g2,c119780_g1	4	c113137_g1,c111120_g1,c84727_g1,c119194_g2
GO:0016757	transferase activity, transferring glycosyl groups	molecular_function	0.3018	1	33	1177	1041	45663	11	c123434_g2,c102269_g1,c74514_g1,c53396_g1,c56352_g1,c89162_g1,c123205_g1,c113613_g1,c115772_g4,c85246_g1,c159162_g1	22	c115526_g6,c107205_g1,c104219_g1,c94522_g1,c109006_g1,c44267_g1,c110452_g2,c117152_g3,c92855_g2,c104879_g5,c85862_g1,c117152_g4,c79841_g1,c112654_g3,c96448_g1,c117152_g1,c122273_g3,c126865_g3,c123298_g3,c78491_g1,c107205_g3,c105263_g3
GO:0033644	host cell membrane	cellular_component	0.30202	1	4	1177	108	45663	2	c2177_g1,c105129_g1	2	c90249_g1,c105197_g1
GO:0044218	other organism cell membrane	cellular_component	0.30202	1	4	1177	108	45663	2	c105129_g1,c2177_g1	2	c105197_g1,c90249_g1
GO:0044279	other organism membrane	cellular_component	0.30202	1	4	1177	108	45663	2	c2177_g1,c105129_g1	2	c105197_g1,c90249_g1
GO:0072593	reactive oxygen species metabolic process	biological_process	0.3024	1	2	1177	49	45663	1	c119848_g2	1	c115541_g1
GO:0009294	DNA mediated transformation	biological_process	0.30256	1	1	1177	13	45663	0		1	c95696_g7
GO:0004315	3-oxoacyl-[acyl-carrier-protein] synthase activity	molecular_function	0.30273	1	2	1177	34	45663	2	c101211_g2,c115122_g5	0
GO:0022890	inorganic cation transmembrane transporter activity	molecular_function	0.30406	1	45	1177	1580	45663	21	c148859_g1,c81149_g1,c125012_g2,c124017_g1,c108743_g1,c103213_g1,c18347_g1,c119115_g5,c106192_g2,c38359_g1,c122451_g1,c104385_g1,c110051_g1,c114466_g1,c78585_g1,c2177_g1,c169030_g1,c106065_g2,c105129_g1,c93242_g1,c55399_g1	24	c104063_g7,c105929_g1,c69200_g1,c88103_g2,c112255_g2,c100439_g1,c113491_g1,c111532_g2,c109638_g2,c91552_g1,c104174_g1,c58771_g1,c10365_g1,c100819_g1,c54978_g1,c160030_g1,c88242_g1,c121700_g2,c113071_g1,c26116_g1,c101166_g1,c117152_g1,c6186_g1,c85735_g1
GO:0009274	peptidoglycan-based cell wall	cellular_component	0.30469	1	1	1177	14	45663	1	c113365_g1	0
GO:0009276	Gram-negative-bacterium-type cell wall	cellular_component	0.30469	1	1	1177	14	45663	1	c113365_g1	0
GO:0031929	TOR signaling	biological_process	0.30526	1	1	1177	12	45663	0		1	c122859_g1
GO:0032006	regulation of TOR signaling	biological_process	0.30526	1	1	1177	12	45663	0		1	c122859_g1
GO:0046999	regulation of conjugation	biological_process	0.30531	1	1	1177	14	45663	0		1	c104389_g2
GO:0004564	beta-fructofuranosidase activity	molecular_function	0.30656	1	1	1177	16	45663	0		1	c92761_g1
GO:0004575	sucrose alpha-glucosidase activity	molecular_function	0.30656	1	1	1177	16	45663	0		1	c92761_g1
GO:0017177	glucosidase II complex	cellular_component	0.30656	1	1	1177	16	45663	0		1	c92761_g1
GO:0000097	sulfur amino acid biosynthetic process	biological_process	0.30662	1	2	1177	40	45663	0		2	c109638_g2,c123367_g5
GO:0003972	RNA ligase (ATP) activity	molecular_function	0.30677	1	1	1177	12	45663	0		1	c108298_g4
GO:0008616	queuosine biosynthetic process	biological_process	0.30781	1	1	1177	13	45663	1	c74514_g1	0
GO:0046116	queuosine metabolic process	biological_process	0.30781	1	1	1177	13	45663	1	c74514_g1	0
GO:0008283	cell proliferation	biological_process	0.30789	1	5	1177	143	45663	2	c98093_g1,c88144_g3	3	c127239_g3,c87826_g1,c176144_g1
GO:0019953	sexual reproduction	biological_process	0.3083	1	7	1177	205	45663	5	c98676_g2,c107277_g3,c97837_g2,c120639_g1,c93471_g1	2	c117422_g2,c126792_g2
GO:0016899	oxidoreductase activity, acting on the CH-OH group of donors, oxygen as acceptor	molecular_function	0.30842	1	1	1177	12	45663	0		1	c115541_g1
GO:0043044	ATP-dependent chromatin remodeling	biological_process	0.30924	1	1	1177	14	45663	1	c121571_g3	0
GO:0051205	protein insertion into membrane	biological_process	0.30928	1	2	1177	44	45663	0		2	c99049_g2,c90196_g1
GO:0004668	protein-arginine deiminase activity	molecular_function	0.30947	1	1	1177	15	45663	0		1	c118743_g2
GO:0008556	potassium-transporting ATPase activity	molecular_function	0.30991	1	1	1177	14	45663	0		1	c88103_g2
GO:0006721	terpenoid metabolic process	biological_process	0.31125	1	6	1177	157	45663	2	c115866_g2,c119780_g1	4	c84727_g1,c111120_g1,c113137_g1,c119194_g2
GO:0045300	acyl-[acyl-carrier-protein] desaturase activity	molecular_function	0.31147	1	1	1177	16	45663	1	c124831_g7	0
GO:0043248	proteasome assembly	biological_process	0.31165	1	2	1177	38	45663	2	c80721_g1,c126517_g1	0
GO:0016559	peroxisome fission	biological_process	0.31177	1	1	1177	14	45663	0		1	c120134_g1
GO:0006665	sphingolipid metabolic process	biological_process	0.31344	1	4	1177	93	45663	2	c84165_g1,c94386_g2	2	c112293_g3,c95696_g4
GO:0016763	transferase activity, transferring pentosyl groups	molecular_function	0.31374	1	4	1177	99	45663	3	c159162_g1,c115772_g4,c74514_g1	1	c110452_g2
GO:0051775	response to redox state	biological_process	0.31539	1	1	1177	13	45663	0		1	c165998_g1
GO:0006672	ceramide metabolic process	biological_process	0.31566	1	1	1177	13	45663	0		1	c95696_g4
GO:0000051	obsolete urea cycle intermediate metabolic process	biological_process	0.31629	1	1	1177	14	45663	0		1	c125087_g4
GO:0006113	fermentation	biological_process	0.31788	1	1	1177	14	45663	1	c123083_g1	0
GO:0019665	anaerobic amino acid catabolic process	biological_process	0.31788	1	1	1177	14	45663	1	c123083_g1	0
GO:0008299	isoprenoid biosynthetic process	biological_process	0.31804	1	7	1177	196	45663	3	c125584_g5,c119780_g1,c115866_g2	4	c119194_g2,c84727_g1,c113137_g1,c111120_g1
GO:0004363	glutathione synthase activity	molecular_function	0.31861	1	1	1177	15	45663	0		1	c112627_g1
GO:0016049	cell growth	biological_process	0.31897	1	2	1177	38	45663	1	c84875_g1	1	c113118_g1
GO:0004129	cytochrome-c oxidase activity	molecular_function	0.31994	1	6	1177	182	45663	3	c93242_g1,c169030_g1,c114466_g1	3	c113071_g1,c112255_g2,c26116_g1
GO:0006123	mitochondrial electron transport, cytochrome c to oxygen	biological_process	0.31994	1	6	1177	182	45663	3	c93242_g1,c169030_g1,c114466_g1	3	c112255_g2,c113071_g1,c26116_g1
GO:0016675	oxidoreductase activity, acting on a heme group of donors	molecular_function	0.31994	1	6	1177	182	45663	3	c93242_g1,c169030_g1,c114466_g1	3	c113071_g1,c112255_g2,c26116_g1
GO:0016676	oxidoreductase activity, acting on a heme group of donors, oxygen as acceptor	molecular_function	0.31994	1	6	1177	182	45663	3	c93242_g1,c169030_g1,c114466_g1	3	c112255_g2,c113071_g1,c26116_g1
GO:0045277	respiratory chain complex IV	cellular_component	0.31994	1	6	1177	182	45663	3	c114466_g1,c169030_g1,c93242_g1	3	c26116_g1,c112255_g2,c113071_g1
GO:0004809	tRNA (guanine-N2-)-methyltransferase activity	molecular_function	0.32017	1	1	1177	13	45663	1	c120906_g1	0
GO:0005543	phospholipid binding	molecular_function	0.32034	1	5	1177	139	45663	1	c106022_g1	4	c92999_g1,c95492_g1,c114213_g2,c123022_g2
GO:2001057	reactive nitrogen species metabolic process	biological_process	0.32119	1	1	1177	16	45663	1	c109578_g2	0
GO:0090066	regulation of anatomical structure size	biological_process	0.32127	1	4	1177	104	45663	2	c117539_g1,c114921_g2	2	c97073_g1,c103889_g1
GO:0000186	activation of MAPKK activity	biological_process	0.32274	1	1	1177	15	45663	1	c120765_g5	0
GO:0032147	activation of protein kinase activity	biological_process	0.32274	1	1	1177	15	45663	1	c120765_g5	0
GO:0033674	positive regulation of kinase activity	biological_process	0.32274	1	1	1177	15	45663	1	c120765_g5	0
GO:0045860	positive regulation of protein kinase activity	biological_process	0.32274	1	1	1177	15	45663	1	c120765_g5	0
GO:0051347	positive regulation of transferase activity	biological_process	0.32274	1	1	1177	15	45663	1	c120765_g5	0
GO:0008194	UDP-glycosyltransferase activity	molecular_function	0.32331	1	10	1177	299	45663	1	c123434_g2	9	c96448_g1,c92855_g2,c117152_g3,c78491_g1,c107205_g3,c117152_g4,c104219_g1,c107205_g1,c117152_g1
GO:0044262	cellular carbohydrate metabolic process	biological_process	0.32374	1	23	1177	773	45663	6	c120244_g1,c89170_g1,c88144_g3,c88144_g1,c88144_g2,c87395_g1	17	c63625_g1,c95358_g1,c107205_g1,c104174_g1,c104219_g1,c117152_g4,c79841_g1,c117152_g1,c125667_g1,c92761_g1,c122610_g1,c114981_g1,c107205_g3,c78491_g1,c117152_g3,c87333_g2,c101236_g1
GO:0010035	response to inorganic substance	biological_process	0.32387	1	4	1177	102	45663	0		4	c97301_g2,c86003_g1,c102781_g3,c121700_g2
GO:0032879	regulation of localization	biological_process	0.3257	1	4	1177	108	45663	0		4	c113021_g2,c100765_g1,c127252_g1,c6186_g1
GO:0000976	transcription regulatory region sequence-specific DNA binding	molecular_function	0.32597	1	1	1177	13	45663	0		1	c104947_g1
GO:0031419	cobalamin binding	molecular_function	0.326	1	1	1177	13	45663	1	c92480_g1	0
GO:0009887	organ morphogenesis	biological_process	0.32666	1	1	1177	17	45663	1	c105971_g10	0
GO:0051129	negative regulation of cellular component organization	biological_process	0.32694	1	3	1177	73	45663	0		3	c97073_g1,c111373_g3,c100765_g1
GO:0046332	SMAD binding	molecular_function	0.32801	1	1	1177	15	45663	0		1	c85531_g1
GO:0008200	ion channel inhibitor activity	molecular_function	0.3284	1	6	1177	168	45663	3	c109531_g1,c128921_g1,c79560_g1	3	c100009_g1,c68101_g1,c105263_g3
GO:0016248	channel inhibitor activity	molecular_function	0.3284	1	6	1177	168	45663	3	c79560_g1,c128921_g1,c109531_g1	3	c105263_g3,c100009_g1,c68101_g1
GO:0009425	bacterial-type flagellum basal body	cellular_component	0.3302	1	1	1177	15	45663	1	c13181_g1	0
GO:0015074	DNA integration	biological_process	0.33042	1	12	1177	378	45663	4	c89512_g1,c108448_g2,c119807_g3,c94170_g2	8	c126943_g1,c85934_g2,c54607_g1,c124131_g2,c90850_g1,c75356_g1,c114809_g3,c126689_g3
GO:0006720	isoprenoid metabolic process	biological_process	0.33077	1	7	1177	200	45663	3	c125584_g5,c119780_g1,c115866_g2	4	c119194_g2,c84727_g1,c113137_g1,c111120_g1
GO:0055036	virion membrane	cellular_component	0.33224	1	2	1177	40	45663	2	c105129_g1,c71950_g1	0
GO:0009877	nodulation	biological_process	0.33235	1	4	1177	117	45663	3	c91202_g2,c53396_g1,c76281_g1	1	c112373_g2
GO:0009892	negative regulation of metabolic process	biological_process	0.33272	1	8	1177	246	45663	3	c126327_g1,c79467_g2,c124507_g1	5	c111373_g3,c113021_g2,c165998_g1,c106908_g2,c90199_g1
GO:0090599	alpha-glucosidase activity	molecular_function	0.33307	1	1	1177	17	45663	0		1	c92761_g1
GO:0022857	transmembrane transporter activity	molecular_function	0.33334	1	79	1177	2827	45663	32	c105129_g1,c126075_g2,c2177_g1,c93242_g1,c122451_g1,c120655_g2,c110051_g1,c112189_g2,c38359_g1,c78585_g1,c114466_g1,c111725_g1,c18347_g1,c148859_g1,c81149_g1,c125012_g2,c71680_g1,c89170_g1,c103213_g1,c108743_g1,c169030_g1,c51676_g1,c106065_g2,c55399_g1,c105101_g5,c104385_g1,c93925_g2,c119115_g5,c106192_g2,c109179_g1,c107663_g1,c124017_g1	47	c117152_g1,c120316_g3,c26116_g1,c113071_g1,c121700_g2,c98987_g3,c115612_g5,c102110_g1,c100934_g1,c90752_g1,c160030_g1,c90249_g1,c105929_g1,c111532_g2,c109638_g2,c58771_g1,c112255_g2,c72026_g1,c121693_g1,c115612_g7,c101166_g1,c6186_g1,c85735_g1,c100289_g1,c112938_g2,c118928_g1,c126852_g4,c96478_g1,c100819_g1,c110744_g2,c54978_g1,c112255_g1,c90419_g1,c10365_g1,c72447_g1,c88242_g1,c119853_g2,c69200_…
GO:0034637	cellular carbohydrate biosynthetic process	biological_process	0.33354	1	9	1177	275	45663	1	c87395_g1	8	c104219_g1,c107205_g1,c117152_g1,c117152_g3,c107205_g3,c78491_g1,c79841_g1,c117152_g4
GO:0008384	IkappaB kinase activity	molecular_function	0.33466	1	1	1177	16	45663	0		1	c130308_g1
GO:0008385	IkappaB kinase complex	cellular_component	0.33466	1	1	1177	16	45663	0		1	c130308_g1
GO:0009409	response to cold	biological_process	0.33479	1	1	1177	15	45663	1	c84875_g1	0
GO:0044462	external encapsulating structure part	cellular_component	0.33525	1	2	1177	45	45663	1	c13181_g1	1	c54321_g1
GO:0019068	virion assembly	biological_process	0.33792	1	4	1177	108	45663	2	c111368_g1,c102269_g1	2	c108728_g2,c34154_g1
GO:0007531	mating type determination	biological_process	0.33898	1	1	1177	13	45663	1	c105910_g4	0
GO:0004127	cytidylate kinase activity	molecular_function	0.33942	1	2	1177	43	45663	2	c109179_g1,c121737_g4	0
GO:0004252	serine-type endopeptidase activity	molecular_function	0.33981	1	10	1177	302	45663	7	c105309_g1,c89715_g1,c66143_g1,c119761_g1,c89715_g2,c114570_g8,c71950_g1	3	c114445_g2,c112869_g3,c111988_g2
GO:0007016	cytoskeletal anchoring at plasma membrane	biological_process	0.34009	1	1	1177	14	45663	1	c2177_g1	0
GO:0030031	cell projection assembly	biological_process	0.3402	1	2	1177	42	45663	0		2	c110452_g2,c126302_g1
GO:0010109	regulation of photosynthesis	biological_process	0.34055	1	1	1177	15	45663	1	c84792_g4	0
GO:0042548	regulation of photosynthesis, light reaction	biological_process	0.34055	1	1	1177	15	45663	1	c84792_g4	0
GO:0042549	photosystem II stabilization	biological_process	0.34055	1	1	1177	15	45663	1	c84792_g4	0
GO:0043467	regulation of generation of precursor metabolites and energy	biological_process	0.34055	1	1	1177	15	45663	1	c84792_g4	0
GO:0098662	inorganic cation transmembrane transport	biological_process	0.34114	1	21	1177	739	45663	10	c81149_g1,c148859_g1,c104385_g1,c103213_g1,c124017_g1,c119115_g5,c2177_g1,c18347_g1,c55399_g1,c106192_g2	11	c69200_g1,c104063_g7,c91552_g1,c104174_g1,c109638_g2,c113491_g1,c106962_g2,c100819_g1,c10365_g1,c160030_g1,c117152_g1
GO:1990204	oxidoreductase complex	cellular_component	0.34293	1	6	1177	190	45663	3	c114570_g8,c112965_g1,c89162_g1	3	c111540_g3,c115541_g1,c111811_g4
GO:0019201	nucleotide kinase activity	molecular_function	0.34343	1	3	1177	74	45663	2	c121737_g4,c109179_g1	1	c121148_g1
GO:0044801	single-organism membrane fusion	biological_process	0.34353	1	3	1177	77	45663	2	c97837_g2,c98676_g2	1	c126792_g2
GO:0016747	transferase activity, transferring acyl groups other than amino-acyl groups	molecular_function	0.34403	1	16	1177	516	45663	7	c84875_g1,c126636_g1,c112090_g1,c112090_g5,c101211_g2,c115122_g5,c99286_g1	9	c115738_g2,c109638_g2,c25628_g1,c96967_g1,c105879_g1,c67632_g1,c119092_g7,c102620_g1,c104743_g1
GO:0055114	oxidation-reduction process	biological_process	0.34446	1	114	1177	4150	45663	48	c95741_g1,c105147_g1,c112534_g4,c123083_g1,c89162_g1,c80649_g1,c113952_g1,c112015_g1,c78484_g1,c120244_g1,c124831_g7,c86033_g1,c121130_g2,c122947_g2,c95477_g1,c115612_g1,c83470_g1,c119387_g1,c24801_g1,c119143_g1,c119780_g1,c93242_g1,c120444_g3,c87454_g2,c121598_g2,c91746_g1,c114466_g1,c101985_g1,c58298_g1,c78585_g1,c113040_g4,c119848_g2,c100504_g1,c124564_g2,c48429_g1,c98441_g1,c105009_g1,c97407_…	66	c114981_g1,c100566_g1,c101236_g1,c126681_g1,c117039_g1,c98988_g1,c103000_g10,c107278_g1,c99049_g2,c119387_g3,c101190_g2,c120119_g1,c118577_g1,c111540_g3,c125014_g4,c112255_g2,c78868_g1,c112945_g3,c109070_g5,c49580_g1,c107686_g2,c113071_g1,c26116_g1,c103882_g1,c7180_g1,c124748_g3,c78755_g2,c111692_g3,c111339_g1,c100819_g1,c76665_g1,c99622_g1,c109010_g2,c78755_g1,c126547_g1,c64896_g1,c67015_g2,c125…
GO:0030173	integral component of Golgi membrane	cellular_component	0.3449	1	2	1177	49	45663	0		2	c122273_g3,c115526_g6
GO:0031228	intrinsic component of Golgi membrane	cellular_component	0.3449	1	2	1177	49	45663	0		2	c122273_g3,c115526_g6
GO:0042626	ATPase activity, coupled to transmembrane movement of substances	molecular_function	0.3454	1	10	1177	319	45663	3	c105101_g5,c109179_g1,c18347_g1	7	c116180_g1,c111532_g2,c119853_g2,c110744_g2,c72026_g1,c88103_g2,c90419_g1
GO:0043492	ATPase activity, coupled to movement of substances	molecular_function	0.3454	1	10	1177	319	45663	3	c18347_g1,c109179_g1,c105101_g5	7	c90419_g1,c88103_g2,c72026_g1,c110744_g2,c119853_g2,c111532_g2,c116180_g1
GO:0005778	peroxisomal membrane	cellular_component	0.34589	1	2	1177	47	45663	0		2	c118866_g4,c120134_g1
GO:0031903	microbody membrane	cellular_component	0.34589	1	2	1177	47	45663	0		2	c118866_g4,c120134_g1
GO:0044438	microbody part	cellular_component	0.34589	1	2	1177	47	45663	0		2	c118866_g4,c120134_g1
GO:0044439	peroxisomal part	cellular_component	0.34589	1	2	1177	47	45663	0		2	c120134_g1,c118866_g4
GO:0005215	transporter activity	molecular_function	0.34653	1	94	1177	3390	45663	37	c114466_g1,c78585_g1,c38359_g1,c112189_g2,c122451_g1,c120655_g2,c110051_g1,c93242_g1,c2177_g1,c126075_g2,c105129_g1,c108743_g1,c103213_g1,c117455_g4,c89170_g1,c71680_g1,c148859_g1,c81149_g1,c125012_g2,c88878_g1,c111725_g1,c18347_g1,c79551_g2,c93925_g2,c104385_g1,c103425_g1,c105101_g5,c55399_g1,c169030_g1,c106065_g2,c51676_g1,c124017_g1,c107663_g1,c106192_g2,c109179_g1,c119115_g5,c92712_g1	57	c98987_g3,c115612_g5,c103826_g3,c113071_g1,c121700_g2,c98113_g2,c26116_g1,c117152_g1,c120316_g3,c84838_g2,c112255_g2,c90471_g1,c120073_g5,c111532_g2,c109638_g2,c79480_g1,c58771_g1,c105929_g1,c90249_g1,c100934_g1,c90752_g1,c160030_g1,c102110_g1,c89377_g1,c126852_g4,c118928_g1,c100289_g1,c112938_g2,c6186_g1,c85735_g1,c115612_g7,c101166_g1,c72026_g1,c121693_g1,c106962_g2,c100198_g1,c100439_g1,c11618…
GO:0009719	response to endogenous stimulus	biological_process	0.34653	1	6	1177	175	45663	2	c106334_g2,c110022_g2	4	c98108_g1,c46648_g2,c104870_g1,c119184_g1
GO:0015075	ion transmembrane transporter activity	molecular_function	0.34679	1	59	1177	2115	45663	26	c119115_g5,c18347_g1,c106192_g2,c125012_g2,c81149_g1,c148859_g1,c89170_g1,c71680_g1,c103213_g1,c108743_g1,c124017_g1,c105129_g1,c106065_g2,c51676_g1,c169030_g1,c2177_g1,c55399_g1,c93242_g1,c110051_g1,c104385_g1,c122451_g1,c38359_g1,c112189_g2,c78585_g1,c93925_g2,c114466_g1	33	c54978_g1,c100819_g1,c96478_g1,c102110_g1,c10365_g1,c88242_g1,c160030_g1,c90752_g1,c90249_g1,c69200_g1,c88103_g2,c105929_g1,c104063_g7,c58771_g1,c109638_g2,c111532_g2,c91552_g1,c104174_g1,c113491_g1,c100439_g1,c112255_g2,c72026_g1,c101166_g1,c120316_g3,c85735_g1,c6186_g1,c117152_g1,c26116_g1,c118928_g1,c121700_g2,c113071_g1,c98987_g3,c126852_g4
GO:0090558	plant epidermis development	biological_process	0.3475	1	1	1177	17	45663	0		1	c113118_g1
GO:0035091	phosphatidylinositol binding	molecular_function	0.34781	1	2	1177	43	45663	1	c106022_g1	1	c95492_g1
GO:0006812	cation transport	biological_process	0.34788	1	63	1177	2264	45663	28	c93242_g1,c55399_g1,c2177_g1,c169030_g1,c106065_g2,c105129_g1,c119780_g1,c114466_g1,c78585_g1,c86399_g1,c38359_g1,c122451_g1,c104385_g1,c93156_g2,c110051_g1,c106192_g2,c110261_g2,c18347_g1,c119115_g5,c124017_g1,c121130_g2,c108743_g1,c103213_g1,c71680_g1,c148859_g1,c81149_g1,c125012_g2,c86033_g1	35	c117152_g1,c83057_g1,c98325_g1,c6186_g1,c85735_g1,c115541_g1,c101166_g1,c124478_g2,c72026_g1,c107429_g1,c113021_g2,c113071_g1,c121700_g2,c26116_g1,c90249_g1,c99622_g1,c160030_g1,c88242_g1,c125260_g3,c10365_g1,c100819_g1,c54978_g1,c112255_g2,c106962_g2,c100439_g1,c113491_g1,c111532_g2,c109638_g2,c91552_g1,c104174_g1,c58771_g1,c104063_g7,c105929_g1,c88103_g2,c69200_g1
GO:0045048	protein insertion into ER membrane	biological_process	0.34891	1	1	1177	20	45663	0		1	c99049_g2
GO:0071816	tail-anchored membrane protein insertion into ER membrane	biological_process	0.34891	1	1	1177	20	45663	0		1	c99049_g2
GO:0042384	cilium assembly	biological_process	0.34961	1	1	1177	14	45663	0		1	c126302_g1
GO:0060271	cilium morphogenesis	biological_process	0.34961	1	1	1177	14	45663	0		1	c126302_g1
GO:0007530	sex determination	biological_process	0.35073	1	1	1177	14	45663	1	c105910_g4	0
GO:0009266	response to temperature stimulus	biological_process	0.35074	1	1	1177	16	45663	1	c84875_g1	0
GO:0019530	taurine metabolic process	biological_process	0.35184	1	1	1177	15	45663	1	c104965_g2	0
GO:0006471	protein ADP-ribosylation	biological_process	0.35266	1	1	1177	13	45663	0		1	c110452_g2
GO:0098655	cation transmembrane transport	biological_process	0.35281	1	21	1177	744	45663	10	c124017_g1,c103213_g1,c81149_g1,c148859_g1,c104385_g1,c106192_g2,c55399_g1,c2177_g1,c18347_g1,c119115_g5	11	c106962_g2,c104174_g1,c109638_g2,c91552_g1,c113491_g1,c104063_g7,c69200_g1,c117152_g1,c160030_g1,c10365_g1,c100819_g1
GO:0042430	indole-containing compound metabolic process	biological_process	0.35415	1	9	1177	295	45663	3	c105147_g1,c122947_g2,c60624_g1	6	c84727_g1,c126547_g1,c112945_g3,c107278_g1,c116560_g1,c111120_g1
GO:0051701	interaction with host	biological_process	0.35422	1	13	1177	406	45663	6	c117543_g2,c125616_g2,c102306_g2,c113169_g1,c125214_g2,c66143_g1	7	c116180_g1,c107436_g1,c86740_g1,c119976_g8,c125594_g3,c109197_g1,c110218_g1
GO:0001525	angiogenesis	biological_process	0.35435	1	1	1177	19	45663	1	c87395_g1	0
GO:0001568	blood vessel development	biological_process	0.35435	1	1	1177	19	45663	1	c87395_g1	0
GO:0001944	vasculature development	biological_process	0.35435	1	1	1177	19	45663	1	c87395_g1	0
GO:0045765	regulation of angiogenesis	biological_process	0.35435	1	1	1177	19	45663	1	c87395_g1	0
GO:0048514	blood vessel morphogenesis	biological_process	0.35435	1	1	1177	19	45663	1	c87395_g1	0
GO:0072358	cardiovascular system development	biological_process	0.35435	1	1	1177	19	45663	1	c87395_g1	0
GO:0072359	circulatory system development	biological_process	0.35435	1	1	1177	19	45663	1	c87395_g1	0
GO:1901342	regulation of vasculature development	biological_process	0.35435	1	1	1177	19	45663	1	c87395_g1	0
GO:0009582	detection of abiotic stimulus	biological_process	0.35448	1	1	1177	15	45663	0		1	c36774_g1
GO:0009583	detection of light stimulus	biological_process	0.35448	1	1	1177	15	45663	0		1	c36774_g1
GO:0098660	inorganic ion transmembrane transport	biological_process	0.35463	1	21	1177	745	45663	10	c106192_g2,c55399_g1,c18347_g1,c2177_g1,c119115_g5,c124017_g1,c103213_g1,c104385_g1,c81149_g1,c148859_g1	11	c117152_g1,c160030_g1,c10365_g1,c100819_g1,c106962_g2,c104174_g1,c109638_g2,c91552_g1,c113491_g1,c104063_g7,c69200_g1
GO:0044003	modification by symbiont of host morphology or physiology	biological_process	0.35829	1	8	1177	238	45663	3	c102306_g2,c66143_g1,c125214_g2	5	c116180_g1,c107436_g1,c125594_g3,c86740_g1,c110218_g1
GO:0005777	peroxisome	cellular_component	0.35892	1	3	1177	83	45663	0		3	c115541_g1,c120134_g1,c118866_g4
GO:0042579	microbody	cellular_component	0.35892	1	3	1177	83	45663	0		3	c115541_g1,c118866_g4,c120134_g1
GO:0005581	collagen trimer	cellular_component	0.35917	1	1	1177	14	45663	1	c55343_g1	0
GO:0003847	1-alkyl-2-acetylglycerophosphocholine esterase activity	molecular_function	0.35977	1	1	1177	18	45663	0		1	c100534_g1
GO:0008247	1-alkyl-2-acetylglycerophosphocholine esterase complex	cellular_component	0.35977	1	1	1177	18	45663	0		1	c100534_g1
GO:0044802	single-organism membrane organization	biological_process	0.36059	1	11	1177	345	45663	6	c20739_g1,c98676_g2,c121737_g4,c51511_g1,c71950_g1,c97837_g2	5	c101451_g1,c99049_g2,c126792_g2,c90196_g1,c95696_g7
GO:0009581	detection of external stimulus	biological_process	0.36197	1	1	1177	16	45663	0		1	c36774_g1
GO:0009186	deoxyribonucleoside diphosphate metabolic process	biological_process	0.36271	1	1	1177	15	45663	1	c58298_g1	0
GO:0005887	integral component of plasma membrane	cellular_component	0.36318	1	10	1177	314	45663	4	c94594_g1,c117455_g4,c87727_g2,c98093_g1	6	c87826_g1,c90160_g1,c67634_g1,c127239_g3,c946_g1,c85735_g1
GO:0015985	energy coupled proton transport, down electrochemical gradient	biological_process	0.36381	1	10	1177	340	45663	4	c81149_g1,c104385_g1,c18347_g1,c55399_g1	6	c69200_g1,c10365_g1,c104063_g7,c160030_g1,c109638_g2,c117152_g1
GO:0015986	ATP synthesis coupled proton transport	biological_process	0.36381	1	10	1177	340	45663	4	c55399_g1,c81149_g1,c104385_g1,c18347_g1	6	c160030_g1,c109638_g2,c117152_g1,c69200_g1,c10365_g1,c104063_g7
GO:0045995	regulation of embryonic development	biological_process	0.36403	1	1	1177	16	45663	0		1	c127252_g1
GO:0001871	pattern binding	molecular_function	0.36426	1	4	1177	113	45663	3	c79467_g4,c126817_g2,c89803_g1	1	c117195_g1
GO:0030247	polysaccharide binding	molecular_function	0.36426	1	4	1177	113	45663	3	c89803_g1,c79467_g4,c126817_g2	1	c117195_g1
GO:0044724	single-organism carbohydrate catabolic process	biological_process	0.36516	1	7	1177	239	45663	2	c122031_g2,c123083_g1	5	c111875_g4,c105374_g1,c122610_g1,c104174_g1,c123364_g1
GO:0007131	reciprocal meiotic recombination	biological_process	0.366	1	1	1177	18	45663	1	c149742_g1	0
GO:0035825	reciprocal DNA recombination	biological_process	0.366	1	1	1177	18	45663	1	c149742_g1	0
GO:0006644	phospholipid metabolic process	biological_process	0.36659	1	12	1177	372	45663	6	c71207_g1,c126636_g1,c89162_g1,c154406_g1,c87395_g1,c114442_g4	6	c122949_g5,c96967_g1,c122273_g3,c123767_g1,c92855_g2,c57316_g1
GO:0009228	thiamine biosynthetic process	biological_process	0.36712	1	1	1177	16	45663	0		1	c120961_g2
GO:0042724	thiamine-containing compound biosynthetic process	biological_process	0.36712	1	1	1177	16	45663	0		1	c120961_g2
GO:0005262	calcium channel activity	molecular_function	0.36722	1	3	1177	81	45663	2	c108743_g1,c125012_g2	1	c6186_g1
GO:0009289	pilus	cellular_component	0.36818	1	1	1177	17	45663	1	c107803_g1	0
GO:1902580	single-organism cellular localization	biological_process	0.36923	1	13	1177	416	45663	7	c105643_g6,c51511_g1,c71950_g1,c117455_g4,c105147_g1,c121737_g4,c20739_g1	6	c95696_g7,c95017_g1,c90196_g1,c86642_g1,c112945_g3,c99049_g2
GO:0007126	meiotic nuclear division	biological_process	0.3706	1	2	1177	49	45663	1	c149742_g1	1	c110541_g1
GO:1903046	meiotic cell cycle process	biological_process	0.3706	1	2	1177	49	45663	1	c149742_g1	1	c110541_g1
GO:0044764	multi-organism cellular process	biological_process	0.37162	1	37	1177	1242	45663	14	c66143_g1,c2177_g1,c111368_g1,c121737_g4,c79467_g2,c110051_g1,c88878_g1,c113169_g1,c125214_g2,c102306_g2,c125837_g1,c125616_g2,c102269_g1,c117543_g2	23	c127152_g4,c123026_g3,c23465_g1,c109197_g1,c104389_g2,c53383_g1,c86740_g1,c108728_g2,c110218_g1,c90249_g1,c107436_g1,c117794_g2,c127284_g2,c120227_g3,c107872_g2,c119976_g8,c92375_g1,c95696_g7,c116180_g1,c105197_g1,c105929_g1,c125594_g3,c34154_g1
GO:0006979	response to oxidative stress	biological_process	0.37235	1	7	1177	224	45663	4	c99127_g2,c87454_g2,c112534_g4,c109745_g1	3	c127124_g5,c49580_g1,c76665_g1
GO:0009292	genetic transfer	biological_process	0.37275	1	1	1177	17	45663	0		1	c95696_g7
GO:0016893	endonuclease activity, active with either ribo- or deoxyribonucleic acids and producing 5'-phosphomonoesters	molecular_function	0.37336	1	8	1177	237	45663	4	c114364_g1,c126883_g1,c110218_g3,c15720_g1	4	c120395_g1,c119237_g1,c127284_g2,c126943_g1
GO:0010927	cellular component assembly involved in morphogenesis	biological_process	0.37445	1	1	1177	15	45663	0		1	c126302_g1
GO:0016423	tRNA (guanine) methyltransferase activity	molecular_function	0.37674	1	2	1177	46	45663	1	c120906_g1	1	c89700_g1
GO:0045165	cell fate commitment	biological_process	0.37791	1	1	1177	15	45663	1	c105910_g4	0
GO:0004016	adenylate cyclase activity	molecular_function	0.37848	1	1	1177	17	45663	1	c109179_g1	0
GO:0006171	cAMP biosynthetic process	biological_process	0.37848	1	1	1177	17	45663	1	c109179_g1	0
GO:0044212	transcription regulatory region DNA binding	molecular_function	0.37849	1	1	1177	17	45663	0		1	c104947_g1
GO:0030151	molybdenum ion binding	molecular_function	0.37923	1	1	1177	16	45663	0		1	c103882_g1
GO:0060590	ATPase regulator activity	molecular_function	0.3795	1	4	1177	120	45663	2	c82350_g1,c110261_g2	2	c106908_g2,c113021_g2
GO:0007217	tachykinin receptor signaling pathway	biological_process	0.3801	1	1	1177	19	45663	0		1	c123364_g1
GO:0019954	asexual reproduction	biological_process	0.38054	1	6	1177	182	45663	3	c82350_g1,c113036_g2,c175122_g1	3	c124478_g2,c114124_g2,c127252_g1
GO:0044782	cilium organization	biological_process	0.38169	1	1	1177	16	45663	0		1	c126302_g1
GO:0044282	small molecule catabolic process	biological_process	0.38172	1	9	1177	287	45663	4	c123083_g1,c122947_g2,c81941_g1,c89262_g1	5	c111875_g4,c126547_g1,c109961_g1,c107278_g1,c104174_g1
GO:0004488	methylenetetrahydrofolate dehydrogenase (NADP+) activity	molecular_function	0.382	1	2	1177	54	45663	1	c89162_g1	1	c74263_g1
GO:0006354	DNA-templated transcription, elongation	biological_process	0.38383	1	2	1177	56	45663	2	c103192_g9,c129869_g1	0
GO:0006749	glutathione metabolic process	biological_process	0.38411	1	3	1177	86	45663	2	c115308_g1,c104965_g2	1	c112627_g1
GO:0000042	protein targeting to Golgi	biological_process	0.38479	1	1	1177	16	45663	0		1	c95017_g1
GO:0000301	retrograde transport, vesicle recycling within Golgi	biological_process	0.38479	1	1	1177	16	45663	0		1	c95017_g1
GO:0034067	protein localization to Golgi apparatus	biological_process	0.38479	1	1	1177	16	45663	0		1	c95017_g1
GO:0072600	establishment of protein localization to Golgi	biological_process	0.38479	1	1	1177	16	45663	0		1	c95017_g1
GO:0043241	protein complex disassembly	biological_process	0.3865	1	4	1177	118	45663	0		4	c111373_g3,c97073_g1,c63372_g1,c118960_g5
GO:0043244	regulation of protein complex disassembly	biological_process	0.3865	1	4	1177	118	45663	0		4	c111373_g3,c97073_g1,c63372_g1,c118960_g5
GO:0005835	fatty acid synthase complex	cellular_component	0.38657	1	2	1177	43	45663	2	c115122_g5,c101211_g2	0
GO:0051016	barbed-end actin filament capping	biological_process	0.38664	1	1	1177	18	45663	0		1	c97073_g1
GO:1901135	carbohydrate derivative metabolic process	biological_process	0.38831	1	68	1177	2471	45663	28	c114442_g4,c85246_g1,c104385_g1,c169030_g1,c55399_g1,c109179_g1,c106683_g3,c122451_g1,c154406_g1,c114466_g1,c84165_g1,c71207_g1,c78585_g1,c119780_g1,c87395_g1,c93242_g1,c126636_g1,c94386_g2,c81149_g1,c86033_g1,c74514_g1,c108362_g2,c121130_g2,c109777_g3,c105147_g1,c122031_g2,c18347_g1,c89162_g1	40	c117152_g4,c96448_g1,c101166_g1,c107205_g3,c102577_g3,c72026_g1,c97582_g2,c89700_g1,c122610_g1,c104063_g7,c69200_g1,c115526_g6,c112293_g3,c123767_g1,c107205_g1,c10365_g1,c92855_g2,c110452_g2,c119853_g2,c95442_g1,c113071_g1,c107686_g2,c26116_g1,c107429_g1,c96967_g1,c78491_g1,c112945_g3,c117152_g1,c122273_g3,c105374_g1,c111540_g3,c112255_g2,c109638_g2,c123364_g1,c104219_g1,c121148_g1,c116003_g2,c11…
GO:0000794	condensed nuclear chromosome	cellular_component	0.38901	1	5	1177	149	45663	1	c113123_g5	4	c110541_g1,c106817_g3,c83783_g1,c29940_g1
GO:0000228	nuclear chromosome	cellular_component	0.38921	1	8	1177	250	45663	1	c113123_g5	7	c95810_g1,c120587_g1,c110541_g1,c83783_g1,c29940_g1,c106817_g3,c130254_g1
GO:0048468	cell development	biological_process	0.39038	1	5	1177	156	45663	1	c114466_g1	4	c118906_g2,c113118_g1,c121363_g5,c123694_g5
GO:0031226	intrinsic component of plasma membrane	cellular_component	0.39053	1	10	1177	321	45663	4	c94594_g1,c117455_g4,c87727_g2,c98093_g1	6	c127239_g3,c90160_g1,c87826_g1,c67634_g1,c85735_g1,c946_g1
GO:0005576	extracellular region	cellular_component	0.39073	1	50	1177	1767	45663	26	c118608_g1,c120765_g5,c109531_g1,c128921_g1,c86033_g1,c107803_g1,c78484_g1,c105389_g1,c127140_g1,c55343_g1,c67463_g1,c112765_g1,c88956_g1,c114137_g4,c123639_g4,c105971_g10,c67573_g2,c93925_g2,c115592_g4,c117539_g1,c88144_g3,c114921_g2,c98093_g1,c107277_g3,c100541_g3,c79560_g1	24	c129538_g1,c68101_g1,c110322_g2,c127239_g3,c66655_g1,c91752_g1,c104982_g2,c87826_g1,c120316_g1,c111319_g1,c90752_g1,c160030_g1,c117422_g2,c114898_g2,c100009_g1,c111672_g1,c114060_g1,c116285_g5,c103889_g1,c80191_g1,c123899_g1,c105263_g3,c115192_g3,c88126_g1
GO:0030246	carbohydrate binding	molecular_function	0.39133	1	10	1177	317	45663	4	c89803_g1,c126817_g2,c95076_g1,c79467_g4	6	c113118_g1,c96971_g1,c110322_g2,c104893_g1,c117195_g1,c124730_g3
GO:1901565	organonitrogen compound catabolic process	biological_process	0.39336	1	13	1177	417	45663	7	c122947_g2,c81941_g1,c108362_g2,c89262_g1,c84165_g1,c94386_g2,c123083_g1	6	c112293_g3,c107278_g1,c126547_g1,c100534_g1,c82249_g2,c109961_g1
GO:0009165	nucleotide biosynthetic process	biological_process	0.39359	1	17	1177	603	45663	6	c18347_g1,c55399_g1,c109179_g1,c104385_g1,c81149_g1,c122451_g1	11	c72026_g1,c102577_g3,c10365_g1,c160030_g1,c95442_g1,c119853_g2,c117152_g1,c69200_g1,c104063_g7,c109638_g2,c107429_g1
GO:1901293	nucleoside phosphate biosynthetic process	biological_process	0.39359	1	17	1177	603	45663	6	c104385_g1,c122451_g1,c81149_g1,c18347_g1,c55399_g1,c109179_g1	11	c69200_g1,c104063_g7,c109638_g2,c107429_g1,c72026_g1,c102577_g3,c10365_g1,c95442_g1,c160030_g1,c119853_g2,c117152_g1
GO:0044403	symbiosis, encompassing mutualism through parasitism	biological_process	0.39362	1	36	1177	1230	45663	16	c76281_g1,c66143_g1,c2177_g1,c110051_g1,c121737_g4,c111368_g1,c102306_g2,c125837_g1,c91202_g2,c113169_g1,c125214_g2,c107803_g1,c53396_g1,c117543_g2,c125616_g2,c102269_g1	20	c112373_g2,c53383_g1,c86740_g1,c23465_g1,c109197_g1,c123026_g3,c127152_g4,c110218_g1,c108728_g2,c119976_g8,c120227_g3,c107872_g2,c127284_g2,c90249_g1,c107436_g1,c125594_g3,c34154_g1,c105197_g1,c105929_g1,c116180_g1
GO:0098803	respiratory chain complex	cellular_component	0.39386	1	8	1177	282	45663	4	c114466_g1,c93242_g1,c112965_g1,c169030_g1	4	c112255_g2,c111811_g4,c113071_g1,c26116_g1
GO:0031410	cytoplasmic vesicle	cellular_component	0.39403	1	8	1177	253	45663	4	c120206_g4,c106491_g1,c63280_g1,c98676_g2	4	c76797_g1,c127513_g1,c85930_g1,c114578_g4
GO:0000795	synaptonemal complex	cellular_component	0.3941	1	1	1177	17	45663	0		1	c110541_g1
GO:0016813	hydrolase activity, acting on carbon-nitrogen (but not peptide) bonds, in linear amidines	molecular_function	0.3953	1	1	1177	21	45663	0		1	c118743_g2
GO:0009636	response to toxic substance	biological_process	0.39532	1	3	1177	88	45663	0		3	c97301_g2,c121700_g2,c103154_g1
GO:1902554	serine/threonine protein kinase complex	cellular_component	0.3979	1	1	1177	20	45663	0		1	c130308_g1
GO:0005246	calcium channel regulator activity	molecular_function	0.39822	1	3	1177	81	45663	1	c110261_g2	2	c105263_g3,c113021_g2
GO:0004064	arylesterase activity	molecular_function	0.39828	1	1	1177	17	45663	0		1	c111120_g1
GO:0000287	magnesium ion binding	molecular_function	0.39931	1	8	1177	260	45663	5	c81937_g2,c109179_g1,c103061_g4,c86033_g1,c53396_g1	3	c76733_g1,c105374_g1,c113528_g1
GO:0002253	activation of immune response	biological_process	0.39973	1	1	1177	20	45663	0		1	c115541_g1
GO:0005747	mitochondrial respiratory chain complex I	cellular_component	0.4	1	2	1177	55	45663	1	c112965_g1	1	c111811_g4
GO:0030964	NADH dehydrogenase complex	cellular_component	0.4	1	2	1177	55	45663	1	c112965_g1	1	c111811_g4
GO:0045271	respiratory chain complex I	cellular_component	0.4	1	2	1177	55	45663	1	c112965_g1	1	c111811_g4
GO:0015276	ligand-gated ion channel activity	molecular_function	0.40049	1	5	1177	156	45663	3	c51676_g1,c89170_g1,c125012_g2	2	c120316_g3,c6186_g1
GO:0022834	ligand-gated channel activity	molecular_function	0.40049	1	5	1177	156	45663	3	c51676_g1,c89170_g1,c125012_g2	2	c6186_g1,c120316_g3
GO:0030288	outer membrane-bounded periplasmic space	cellular_component	0.40059	1	1	1177	21	45663	1	c13181_g1	0
GO:0019072	viral genome packaging	biological_process	0.40112	1	1	1177	19	45663	1	c102269_g1	0
GO:0016849	phosphorus-oxygen lyase activity	molecular_function	0.40148	1	2	1177	53	45663	1	c109179_g1	1	c119194_g2
GO:0032801	receptor catabolic process	biological_process	0.40377	1	2	1177	51	45663	1	c2177_g1	1	c90249_g1
GO:0006083	acetate metabolic process	biological_process	0.40379	1	1	1177	17	45663	1	c123083_g1	0
GO:0032984	macromolecular complex disassembly	biological_process	0.40462	1	4	1177	122	45663	0		4	c118960_g5,c63372_g1,c97073_g1,c111373_g3
GO:0009878	nodule morphogenesis	biological_process	0.40605	1	3	1177	93	45663	2	c76281_g1,c91202_g2	1	c112373_g2
GO:0044111	development involved in symbiotic interaction	biological_process	0.40605	1	3	1177	93	45663	2	c76281_g1,c91202_g2	1	c112373_g2
GO:0008324	cation transmembrane transporter activity	molecular_function	0.40754	1	47	1177	1712	45663	22	c71680_g1,c148859_g1,c81149_g1,c125012_g2,c124017_g1,c108743_g1,c103213_g1,c18347_g1,c119115_g5,c106192_g2,c38359_g1,c122451_g1,c104385_g1,c110051_g1,c114466_g1,c78585_g1,c2177_g1,c169030_g1,c106065_g2,c105129_g1,c93242_g1,c55399_g1	25	c104063_g7,c105929_g1,c69200_g1,c88103_g2,c112255_g2,c100439_g1,c113491_g1,c111532_g2,c109638_g2,c91552_g1,c104174_g1,c58771_g1,c10365_g1,c100819_g1,c54978_g1,c90249_g1,c160030_g1,c88242_g1,c113071_g1,c121700_g2,c26116_g1,c101166_g1,c117152_g1,c6186_g1,c85735_g1
GO:0005942	phosphatidylinositol 3-kinase complex	cellular_component	0.40952	1	1	1177	16	45663	0		1	c92733_g1
GO:0005944	phosphatidylinositol 3-kinase complex, class IB	cellular_component	0.40952	1	1	1177	16	45663	0		1	c92733_g1
GO:0035014	phosphatidylinositol 3-kinase regulator activity	molecular_function	0.40952	1	1	1177	16	45663	0		1	c92733_g1
GO:0046935	1-phosphatidylinositol-3-kinase regulator activity	molecular_function	0.40952	1	1	1177	16	45663	0		1	c92733_g1
GO:0097651	phosphatidylinositol 3-kinase complex, class I	cellular_component	0.40952	1	1	1177	16	45663	0		1	c92733_g1
GO:0006112	energy reserve metabolic process	biological_process	0.40963	1	1	1177	19	45663	0		1	c120119_g1
GO:0048827	phyllome development	biological_process	0.41106	1	1	1177	18	45663	1	c73609_g2	0
GO:0004347	glucose-6-phosphate isomerase activity	molecular_function	0.41158	1	1	1177	24	45663	0		1	c122610_g1
GO:2000026	regulation of multicellular organismal development	biological_process	0.41277	1	2	1177	53	45663	1	c87395_g1	1	c127252_g1
GO:0004003	ATP-dependent DNA helicase activity	molecular_function	0.41351	1	2	1177	48	45663	2	c116868_g1,c97122_g2	0
GO:0000275	mitochondrial proton-transporting ATP synthase complex, catalytic core F(1)	cellular_component	0.41463	1	1	1177	24	45663	0		1	c107429_g1
GO:0012507	ER to Golgi transport vesicle membrane	cellular_component	0.41483	1	3	1177	78	45663	1	c120206_g4	2	c76797_g1,c85930_g1
GO:0030127	COPII vesicle coat	cellular_component	0.41483	1	3	1177	78	45663	1	c120206_g4	2	c85930_g1,c76797_g1
GO:0030134	ER to Golgi transport vesicle	cellular_component	0.41483	1	3	1177	78	45663	1	c120206_g4	2	c76797_g1,c85930_g1
GO:0044419	interspecies interaction between organisms	biological_process	0.41496	1	36	1177	1241	45663	16	c111368_g1,c110051_g1,c121737_g4,c2177_g1,c66143_g1,c76281_g1,c117543_g2,c125616_g2,c102269_g1,c53396_g1,c107803_g1,c125837_g1,c102306_g2,c91202_g2,c113169_g1,c125214_g2	20	c108728_g2,c110218_g1,c123026_g3,c127152_g4,c53383_g1,c112373_g2,c86740_g1,c23465_g1,c109197_g1,c116180_g1,c125594_g3,c34154_g1,c105197_g1,c105929_g1,c127284_g2,c90249_g1,c107436_g1,c119976_g8,c107872_g2,c120227_g3
GO:0004550	nucleoside diphosphate kinase activity	molecular_function	0.41577	1	1	1177	25	45663	0		1	c95442_g1
GO:0006183	GTP biosynthetic process	biological_process	0.41577	1	1	1177	25	45663	0		1	c95442_g1
GO:0006228	UTP biosynthetic process	biological_process	0.41577	1	1	1177	25	45663	0		1	c95442_g1
GO:0046051	UTP metabolic process	biological_process	0.41577	1	1	1177	25	45663	0		1	c95442_g1
GO:0009307	DNA restriction-modification system	biological_process	0.41636	1	3	1177	83	45663	1	c110218_g3	2	c104063_g7,c120395_g1
GO:0044355	clearance of foreign intracellular DNA	biological_process	0.41636	1	3	1177	83	45663	1	c110218_g3	2	c104063_g7,c120395_g1
GO:0009791	post-embryonic development	biological_process	0.41653	1	4	1177	127	45663	3	c76281_g1,c73609_g2,c91202_g2	1	c112373_g2
GO:1901606	alpha-amino acid catabolic process	biological_process	0.41818	1	7	1177	230	45663	4	c89262_g1,c123083_g1,c122947_g2,c81941_g1	3	c107278_g1,c109961_g1,c126547_g1
GO:0009404	toxin metabolic process	biological_process	0.4193	1	2	1177	51	45663	1	c123434_g2	1	c126943_g1
GO:0006310	DNA recombination	biological_process	0.41962	1	15	1177	465	45663	7	c126327_g1,c87100_g1,c119457_g1,c95583_g1,c110894_g3,c107435_g3,c149742_g1	8	c121476_g2,c75356_g1,c36409_g1,c112693_g3,c43756_g1,c109961_g1,c110394_g1,c126295_g2
GO:0048585	negative regulation of response to stimulus	biological_process	0.42134	1	2	1177	53	45663	1	c120765_g5	1	c86740_g1
GO:0009832	plant-type cell wall biogenesis	biological_process	0.42134	1	1	1177	19	45663	0		1	c113118_g1
GO:0010215	cellulose microfibril organization	biological_process	0.42134	1	1	1177	19	45663	0		1	c113118_g1
GO:0070726	cell wall assembly	biological_process	0.42134	1	1	1177	19	45663	0		1	c113118_g1
GO:0071668	plant-type cell wall assembly	biological_process	0.42134	1	1	1177	19	45663	0		1	c113118_g1
GO:0009886	post-embryonic morphogenesis	biological_process	0.4216	1	3	1177	95	45663	2	c76281_g1,c91202_g2	1	c112373_g2
GO:0008452	RNA ligase activity	molecular_function	0.42345	1	1	1177	18	45663	0		1	c108298_g4
GO:0030155	regulation of cell adhesion	biological_process	0.42372	1	1	1177	20	45663	0		1	c127252_g1
GO:0005742	mitochondrial outer membrane translocase complex	cellular_component	0.42428	1	3	1177	87	45663	1	c105643_g6	2	c86642_g1,c118668_g3
GO:0000778	condensed nuclear chromosome kinetochore	cellular_component	0.42475	1	4	1177	122	45663	1	c113123_g5	3	c29940_g1,c106817_g3,c83783_g1
GO:0000780	condensed nuclear chromosome, centromeric region	cellular_component	0.42475	1	4	1177	122	45663	1	c113123_g5	3	c29940_g1,c106817_g3,c83783_g1
GO:0000942	condensed nuclear chromosome outer kinetochore	cellular_component	0.42475	1	4	1177	122	45663	1	c113123_g5	3	c83783_g1,c106817_g3,c29940_g1
GO:0042729	DASH complex	cellular_component	0.42475	1	4	1177	122	45663	1	c113123_g5	3	c29940_g1,c106817_g3,c83783_g1
GO:0070469	respiratory chain	cellular_component	0.4248	1	8	1177	292	45663	4	c93242_g1,c114466_g1,c169030_g1,c112965_g1	4	c111811_g4,c112255_g2,c26116_g1,c113071_g1
GO:0022411	cellular component disassembly	biological_process	0.42633	1	4	1177	125	45663	0		4	c118960_g5,c63372_g1,c97073_g1,c111373_g3
GO:0043408	regulation of MAPK cascade	biological_process	0.42791	1	1	1177	20	45663	1	c120765_g5	0
GO:0043410	positive regulation of MAPK cascade	biological_process	0.42791	1	1	1177	20	45663	1	c120765_g5	0
GO:0008276	protein methyltransferase activity	molecular_function	0.42955	1	4	1177	111	45663	2	c81941_g1,c89262_g1	2	c89700_g1,c109961_g1
GO:0019031	viral envelope	cellular_component	0.43026	1	11	1177	371	45663	7	c86399_g1,c126817_g2,c123573_g7,c118686_g1,c110318_g5,c107308_g5,c2177_g1	4	c127152_g4,c55508_g1,c122661_g1,c120227_g3
GO:0036338	viral membrane	cellular_component	0.43026	1	11	1177	371	45663	7	c126817_g2,c123573_g7,c86399_g1,c110318_g5,c118686_g1,c107308_g5,c2177_g1	4	c127152_g4,c122661_g1,c55508_g1,c120227_g3
GO:0030042	actin filament depolymerization	biological_process	0.43116	1	1	1177	21	45663	0		1	c97073_g1
GO:0030834	regulation of actin filament depolymerization	biological_process	0.43116	1	1	1177	21	45663	0		1	c97073_g1
GO:0030835	negative regulation of actin filament depolymerization	biological_process	0.43116	1	1	1177	21	45663	0		1	c97073_g1
GO:0030837	negative regulation of actin filament polymerization	biological_process	0.43116	1	1	1177	21	45663	0		1	c97073_g1
GO:0031333	negative regulation of protein complex assembly	biological_process	0.43116	1	1	1177	21	45663	0		1	c97073_g1
GO:0032272	negative regulation of protein polymerization	biological_process	0.43116	1	1	1177	21	45663	0		1	c97073_g1
GO:0051261	protein depolymerization	biological_process	0.43116	1	1	1177	21	45663	0		1	c97073_g1
GO:0051693	actin filament capping	biological_process	0.43116	1	1	1177	21	45663	0		1	c97073_g1
GO:1901879	regulation of protein depolymerization	biological_process	0.43116	1	1	1177	21	45663	0		1	c97073_g1
GO:1901880	negative regulation of protein depolymerization	biological_process	0.43116	1	1	1177	21	45663	0		1	c97073_g1
GO:0007631	feeding behavior	biological_process	0.43193	1	1	1177	20	45663	1	c120765_g5	0
GO:0006352	DNA-templated transcription, initiation	biological_process	0.43205	1	8	1177	262	45663	2	c175122_g1,c103192_g9	6	c103257_g2,c109563_g1,c107872_g2,c126521_g1,c126302_g1,c108193_g1
GO:0046488	phosphatidylinositol metabolic process	biological_process	0.43234	1	7	1177	208	45663	4	c71207_g1,c154406_g1,c89162_g1,c114442_g4	3	c92855_g2,c122273_g3,c57316_g1
GO:0003857	3-hydroxyacyl-CoA dehydrogenase activity	molecular_function	0.43274	1	3	1177	93	45663	1	c122947_g2	2	c107278_g1,c126547_g1
GO:0044423	virion part	cellular_component	0.43298	1	26	1177	909	45663	16	c71950_g1,c102111_g1,c123573_g7,c126817_g2,c2177_g1,c113169_g1,c27861_g1,c105129_g1,c107308_g5,c110318_g5,c109745_g1,c13181_g1,c112765_g1,c86399_g1,c110816_g1,c118686_g1	10	c83099_g1,c127152_g4,c104893_g1,c120227_g3,c95358_g1,c83783_g1,c111102_g3,c21863_g2,c122661_g1,c55508_g1
GO:0010181	FMN binding	molecular_function	0.43391	1	2	1177	61	45663	0		2	c115541_g1,c124748_g3
GO:0000975	regulatory region DNA binding	molecular_function	0.43421	1	1	1177	20	45663	0		1	c104947_g1
GO:0001067	regulatory region nucleic acid binding	molecular_function	0.43421	1	1	1177	20	45663	0		1	c104947_g1
GO:0003910	DNA ligase (ATP) activity	molecular_function	0.43519	1	1	1177	20	45663	1	c87100_g1	0
GO:0004114	3',5'-cyclic-nucleotide phosphodiesterase activity	molecular_function	0.43631	1	1	1177	22	45663	0		1	c111117_g1
GO:0006772	thiamine metabolic process	biological_process	0.43669	1	1	1177	19	45663	0		1	c120961_g2
GO:0042723	thiamine-containing compound metabolic process	biological_process	0.43669	1	1	1177	19	45663	0		1	c120961_g2
GO:0051321	meiotic cell cycle	biological_process	0.43728	1	2	1177	55	45663	1	c149742_g1	1	c110541_g1
GO:0008238	exopeptidase activity	molecular_function	0.43738	1	8	1177	260	45663	5	c116013_g3,c20739_g1,c123934_g1,c66143_g1,c121737_g4	3	c124483_g1,c44267_g1,c87272_g1
GO:0042287	MHC protein binding	molecular_function	0.43786	1	1	1177	21	45663	1	c47094_g1	0
GO:0042289	MHC class II protein binding	molecular_function	0.43786	1	1	1177	21	45663	1	c47094_g1	0
GO:0008289	lipid binding	molecular_function	0.4412	1	10	1177	343	45663	2	c106199_g1,c106022_g1	8	c111319_g1,c160030_g1,c123022_g2,c92999_g1,c114213_g2,c104743_g1,c124649_g1,c95492_g1
GO:0046782	regulation of viral transcription	biological_process	0.44239	1	1	1177	21	45663	0		1	c53383_g1
GO:1903900	regulation of viral life cycle	biological_process	0.44239	1	1	1177	21	45663	0		1	c53383_g1
GO:0030198	extracellular matrix organization	biological_process	0.44343	1	1	1177	20	45663	0		1	c113118_g1
GO:0043062	extracellular structure organization	biological_process	0.44343	1	1	1177	20	45663	0		1	c113118_g1
GO:0048367	shoot system development	biological_process	0.44349	1	1	1177	20	45663	1	c73609_g2	0
GO:0098772	molecular function regulator	molecular_function	0.44368	1	28	1177	990	45663	9	c109531_g1,c128921_g1,c82350_g1,c79560_g1,c116482_g1,c96984_g1,c110261_g2,c111870_g4,c87100_g1	19	c101933_g8,c86510_g1,c104063_g7,c107100_g1,c119091_g3,c92733_g1,c100009_g1,c68101_g1,c113021_g2,c156579_g1,c63625_g2,c88126_g1,c92921_g3,c111008_g1,c105263_g3,c106908_g2,c109893_g1,c92921_g2,c80177_g1
GO:0005057	receptor signaling protein activity	molecular_function	0.4437	1	4	1177	119	45663	3	c91970_g1,c122031_g2,c99524_g1	1	c36774_g1
GO:0055085	transmembrane transport	biological_process	0.44677	1	59	1177	2183	45663	24	c103213_g1,c124017_g1,c107663_g1,c148859_g1,c81149_g1,c109179_g1,c106192_g2,c119115_g5,c79551_g2,c18347_g1,c111725_g1,c112382_g1,c105643_g6,c104385_g1,c120655_g2,c110051_g1,c122451_g1,c112189_g2,c38359_g1,c80283_g1,c55399_g1,c105339_g1,c126075_g2,c2177_g1	35	c58771_g1,c116180_g1,c113491_g1,c91552_g1,c109638_g2,c104174_g1,c106962_g2,c72656_g1,c100198_g1,c69200_g1,c104063_g7,c106937_g5,c105929_g1,c113191_g3,c88242_g1,c100934_g1,c160030_g1,c119853_g2,c54978_g1,c96478_g1,c100819_g1,c102110_g1,c72447_g1,c10365_g1,c115612_g5,c98987_g3,c151846_g1,c112938_g2,c100289_g1,c118928_g1,c86642_g1,c117152_g1,c6186_g1,c84838_g2,c115612_g7
GO:0044702	single organism reproductive process	biological_process	0.44777	1	6	1177	197	45663	5	c105910_g4,c120639_g1,c97837_g2,c73609_g2,c98676_g2	1	c126792_g2
GO:0016999	antibiotic metabolic process	biological_process	0.44866	1	1	1177	24	45663	1	c117657_g3	0
GO:0017000	antibiotic biosynthetic process	biological_process	0.44866	1	1	1177	24	45663	1	c117657_g3	0
GO:0017144	drug metabolic process	biological_process	0.44866	1	1	1177	24	45663	1	c117657_g3	0
GO:0007031	peroxisome organization	biological_process	0.44919	1	2	1177	59	45663	0		2	c120134_g1,c118866_g4
GO:0006400	tRNA modification	biological_process	0.45078	1	7	1177	219	45663	5	c119590_g1,c81937_g2,c51511_g1,c121737_g4,c74514_g1	2	c126261_g1,c89700_g1
GO:0034593	phosphatidylinositol bisphosphate phosphatase activity	molecular_function	0.45107	1	1	1177	22	45663	0		1	c57316_g1
GO:0034596	phosphatidylinositol phosphate 4-phosphatase activity	molecular_function	0.45107	1	1	1177	22	45663	0		1	c57316_g1
GO:0034597	phosphatidylinositol-4,5-bisphosphate 4-phosphatase activity	molecular_function	0.45107	1	1	1177	22	45663	0		1	c57316_g1
GO:0046839	phospholipid dephosphorylation	biological_process	0.45107	1	1	1177	22	45663	0		1	c57316_g1
GO:0046856	phosphatidylinositol dephosphorylation	biological_process	0.45107	1	1	1177	22	45663	0		1	c57316_g1
GO:0050830	defense response to Gram-positive bacterium	biological_process	0.45119	1	1	1177	22	45663	1	c73461_g1	0
GO:0005200	structural constituent of cytoskeleton	molecular_function	0.45199	1	1	1177	20	45663	1	c73511_g1	0
GO:0007129	synapsis	biological_process	0.45277	1	1	1177	21	45663	0		1	c110541_g1
GO:0007130	synaptonemal complex assembly	biological_process	0.45277	1	1	1177	21	45663	0		1	c110541_g1
GO:0045143	homologous chromosome segregation	biological_process	0.45277	1	1	1177	21	45663	0		1	c110541_g1
GO:0070192	chromosome organization involved in meiosis	biological_process	0.45277	1	1	1177	21	45663	0		1	c110541_g1
GO:0070193	synaptonemal complex organization	biological_process	0.45277	1	1	1177	21	45663	0		1	c110541_g1
GO:0019205	nucleobase-containing compound kinase activity	molecular_function	0.45458	1	4	1177	129	45663	2	c121737_g4,c109179_g1	2	c121148_g1,c95442_g1
GO:0016413	O-acetyltransferase activity	molecular_function	0.45462	1	1	1177	20	45663	0		1	c109638_g2
GO:0072657	protein localization to membrane	biological_process	0.4547	1	7	1177	228	45663	4	c121737_g4,c71950_g1,c20739_g1,c51511_g1	3	c95696_g7,c99049_g2,c90196_g1
GO:0016972	thiol oxidase activity	molecular_function	0.45538	1	2	1177	57	45663	1	c112015_g1	1	c111339_g1
GO:0000155	phosphorelay sensor kinase activity	molecular_function	0.45571	1	3	1177	89	45663	2	c91970_g1,c99524_g1	1	c36774_g1
GO:0016011	dystroglycan complex	cellular_component	0.45584	1	1	1177	24	45663	1	c88144_g1	0
GO:0016012	sarcoglycan complex	cellular_component	0.45584	1	1	1177	24	45663	1	c88144_g1	0
GO:0006811	ion transport	biological_process	0.45747	1	77	1177	2856	45663	32	c124017_g1,c119115_g5,c106192_g2,c93156_g2,c104385_g1,c93925_g2,c169030_g1,c106065_g2,c51676_g1,c55399_g1,c81149_g1,c148859_g1,c86033_g1,c125012_g2,c89170_g1,c71680_g1,c103213_g1,c121130_g2,c108743_g1,c18347_g1,c110261_g2,c122451_g1,c110051_g1,c112189_g2,c38359_g1,c78585_g1,c86399_g1,c114466_g1,c105129_g1,c119780_g1,c2177_g1,c93242_g1	45	c69200_g1,c88103_g2,c104063_g7,c91552_g1,c104174_g1,c113491_g1,c106962_g2,c100439_g1,c100819_g1,c96478_g1,c54978_g1,c10365_g1,c125260_g3,c88242_g1,c99622_g1,c126046_g1,c118928_g1,c126852_g4,c113021_g2,c72026_g1,c101166_g1,c115541_g1,c98325_g1,c6186_g1,c85735_g1,c106937_g5,c105929_g1,c111532_g2,c109638_g2,c58771_g1,c112255_g2,c102110_g1,c160030_g1,c90752_g1,c90249_g1,c26116_g1,c121700_g2,c113071_g…
GO:0008234	cysteine-type peptidase activity	molecular_function	0.4595	1	10	1177	340	45663	5	c113837_g1,c121737_g4,c112765_g1,c10228_g1,c113089_g2	5	c48412_g1,c112869_g3,c65929_g1,c110218_g1,c58771_g1
GO:0031224	intrinsic component of membrane	cellular_component	0.46005	1	147	1177	5364	45663	71	c70661_g1,c98139_g1,c112189_g2,c126636_g1,c160115_g1,c119780_g1,c87727_g2,c55643_g1,c91970_g1,c94386_g2,c126533_g4,c88878_g1,c108793_g1,c113365_g1,c112382_g1,c89162_g1,c79551_g2,c90651_g2,c13181_g1,c114442_g4,c103425_g1,c126817_g2,c105101_g5,c90741_g1,c106065_g2,c161819_g1,c96162_g1,c97122_g2,c73511_g1,c94594_g1,c88144_g1,c93034_g1,c114256_g1,c75331_g1,c71207_g1,c86399_g1,c122451_g1,c110051_g1,c1…	76	c115612_g5,c26116_g1,c112377_g2,c124478_g2,c123298_g3,c96355_g1,c84838_g2,c58771_g1,c79480_g1,c105929_g1,c58329_g2,c89377_g1,c106781_g1,c119976_g8,c115300_g2,c107461_g5,c110218_g1,c95696_g4,c85735_g1,c115612_g7,c113127_g1,c113137_g1,c72026_g1,c111919_g1,c946_g1,c125196_g1,c113191_g3,c87826_g1,c117476_g1,c118866_g4,c119853_g2,c107436_g1,c78755_g1,c1084_g1,c92855_g2,c78755_g2,c54978_g1,c151846_g1,c…
GO:0043112	receptor metabolic process	biological_process	0.46068	1	2	1177	56	45663	1	c2177_g1	1	c90249_g1
GO:0008242	omega peptidase activity	molecular_function	0.46097	1	1	1177	24	45663	1	c121737_g4	0
GO:0006687	glycosphingolipid metabolic process	biological_process	0.46184	1	3	1177	83	45663	2	c84165_g1,c94386_g2	1	c112293_g3
GO:0019829	cation-transporting ATPase activity	molecular_function	0.46255	1	3	1177	113	45663	1	c18347_g1	2	c88103_g2,c111532_g2
GO:0030141	secretory granule	cellular_component	0.4626	1	1	1177	22	45663	1	c98676_g2	0
GO:0016054	organic acid catabolic process	biological_process	0.46294	1	8	1177	274	45663	4	c123083_g1,c89262_g1,c81941_g1,c122947_g2	4	c109961_g1,c126547_g1,c111875_g4,c107278_g1
GO:0046395	carboxylic acid catabolic process	biological_process	0.46294	1	8	1177	274	45663	4	c122947_g2,c81941_g1,c89262_g1,c123083_g1	4	c107278_g1,c111875_g4,c126547_g1,c109961_g1
GO:0004140	dephospho-CoA kinase activity	molecular_function	0.46323	1	1	1177	20	45663	0		1	c119853_g2
GO:1902531	regulation of intracellular signal transduction	biological_process	0.46433	1	3	1177	94	45663	2	c120765_g5,c87395_g1	1	c122859_g1
GO:0016032	viral process	biological_process	0.46482	1	30	1177	1040	45663	12	c102306_g2,c125837_g1,c66143_g1,c2177_g1,c113169_g1,c125214_g2,c110051_g1,c121737_g4,c117543_g2,c102269_g1,c111368_g1,c125616_g2	18	c86740_g1,c53383_g1,c119976_g8,c109197_g1,c120227_g3,c23465_g1,c107872_g2,c127284_g2,c123026_g3,c127152_g4,c107436_g1,c90249_g1,c34154_g1,c125594_g3,c110218_g1,c105197_g1,c116180_g1,c108728_g2
GO:0003989	acetyl-CoA carboxylase activity	molecular_function	0.46489	1	1	1177	26	45663	0		1	c79980_g1
GO:0016421	CoA carboxylase activity	molecular_function	0.46489	1	1	1177	26	45663	0		1	c79980_g1
GO:0070009	serine-type aminopeptidase activity	molecular_function	0.4658	1	1	1177	19	45663	1	c66143_g1	0
GO:0050840	extracellular matrix binding	molecular_function	0.46646	1	1	1177	24	45663	0		1	c95696_g7
GO:0031369	translation initiation factor binding	molecular_function	0.46759	1	1	1177	28	45663	1	c124507_g1	0
GO:1990542	mitochondrial transmembrane transport	biological_process	0.46878	1	2	1177	56	45663	1	c105643_g6	1	c86642_g1
GO:0006353	DNA-templated transcription, termination	biological_process	0.46962	1	2	1177	58	45663	0		2	c118960_g5,c111373_g3
GO:0098798	mitochondrial protein complex	cellular_component	0.46962	1	12	1177	443	45663	3	c81149_g1,c112965_g1,c105643_g6	9	c69200_g1,c101451_g1,c118668_g3,c105572_g1,c111811_g4,c86642_g1,c104578_g1,c107429_g1,c117152_g1
GO:0006613	cotranslational protein targeting to membrane	biological_process	0.46992	1	4	1177	125	45663	4	c51511_g1,c20739_g1,c71950_g1,c121737_g4	0
GO:0022618	ribonucleoprotein complex assembly	biological_process	0.47028	1	1	1177	22	45663	1	c121098_g3	0
GO:0016885	ligase activity, forming carbon-carbon bonds	molecular_function	0.47082	1	1	1177	27	45663	0		1	c79980_g1
GO:0052866	phosphatidylinositol phosphate phosphatase activity	molecular_function	0.47205	1	1	1177	23	45663	0		1	c57316_g1
GO:0031304	intrinsic component of mitochondrial inner membrane	cellular_component	0.47236	1	1	1177	21	45663	0		1	c101451_g1
GO:0031305	integral component of mitochondrial inner membrane	cellular_component	0.47236	1	1	1177	21	45663	0		1	c101451_g1
GO:0032592	integral component of mitochondrial membrane	cellular_component	0.47236	1	1	1177	21	45663	0		1	c101451_g1
GO:0098573	intrinsic component of mitochondrial membrane	cellular_component	0.47236	1	1	1177	21	45663	0		1	c101451_g1
GO:0098799	outer mitochondrial membrane protein complex	cellular_component	0.47273	1	3	1177	93	45663	1	c105643_g6	2	c118668_g3,c86642_g1
GO:0006241	CTP biosynthetic process	biological_process	0.47378	1	1	1177	28	45663	0		1	c95442_g1
GO:0009148	pyrimidine nucleoside triphosphate biosynthetic process	biological_process	0.47378	1	1	1177	28	45663	0		1	c95442_g1
GO:0009208	pyrimidine ribonucleoside triphosphate metabolic process	biological_process	0.47378	1	1	1177	28	45663	0		1	c95442_g1
GO:0009209	pyrimidine ribonucleoside triphosphate biosynthetic process	biological_process	0.47378	1	1	1177	28	45663	0		1	c95442_g1
GO:0046036	CTP metabolic process	biological_process	0.47378	1	1	1177	28	45663	0		1	c95442_g1
GO:0046132	pyrimidine ribonucleoside biosynthetic process	biological_process	0.47378	1	1	1177	28	45663	0		1	c95442_g1
GO:0046134	pyrimidine nucleoside biosynthetic process	biological_process	0.47378	1	1	1177	28	45663	0		1	c95442_g1
GO:0009432	SOS response	biological_process	0.47423	1	1	1177	22	45663	1	c83487_g3	0
GO:0005125	cytokine activity	molecular_function	0.4747	1	2	1177	55	45663	1	c70676_g1	1	c111672_g1
GO:0000922	spindle pole	cellular_component	0.47487	1	1	1177	22	45663	1	c73511_g1	0
GO:0015291	secondary active transmembrane transporter activity	molecular_function	0.47502	1	8	1177	268	45663	3	c110051_g1,c107663_g1,c122451_g1	5	c58771_g1,c88242_g1,c126852_g4,c105929_g1,c54978_g1
GO:0016477	cell migration	biological_process	0.4764	1	1	1177	24	45663	0		1	c127252_g1
GO:0030334	regulation of cell migration	biological_process	0.4764	1	1	1177	24	45663	0		1	c127252_g1
GO:0002252	immune effector process	biological_process	0.47689	1	3	1177	98	45663	1	c61855_g2	2	c86740_g1,c104893_g1
GO:0009317	acetyl-CoA carboxylase complex	cellular_component	0.47704	1	1	1177	28	45663	0		1	c79980_g1
GO:0016776	phosphotransferase activity, phosphate group as acceptor	molecular_function	0.47771	1	2	1177	64	45663	0		2	c95442_g1,c121148_g1
GO:0005102	receptor binding	molecular_function	0.47931	1	20	1177	721	45663	9	c114921_g2,c88144_g3,c117539_g1,c115592_g4,c123639_g4,c107277_g3,c70676_g1,c98093_g1,c47094_g1	11	c127252_g1,c87826_g1,c91752_g1,c127239_g3,c111672_g1,c114898_g2,c117422_g2,c111123_g3,c115192_g3,c71563_g1,c120316_g1
GO:0008176	tRNA (guanine-N7-)-methyltransferase activity	molecular_function	0.47943	1	1	1177	22	45663	0		1	c89700_g1
GO:0048584	positive regulation of response to stimulus	biological_process	0.47953	1	3	1177	98	45663	2	c120765_g5,c87395_g1	1	c115541_g1
GO:0052126	movement in host environment	biological_process	0.47978	1	4	1177	131	45663	2	c117543_g2,c113169_g1	2	c119976_g8,c109197_g1
GO:0052192	movement in environment of other organism involved in symbiotic interaction	biological_process	0.47978	1	4	1177	131	45663	2	c113169_g1,c117543_g2	2	c109197_g1,c119976_g8
GO:0046058	cAMP metabolic process	biological_process	0.47979	1	1	1177	22	45663	1	c109179_g1	0
GO:0002684	positive regulation of immune system process	biological_process	0.48024	1	1	1177	25	45663	0		1	c115541_g1
GO:0050778	positive regulation of immune response	biological_process	0.48024	1	1	1177	25	45663	0		1	c115541_g1
GO:0022412	cellular process involved in reproduction in multicellular organism	biological_process	0.48378	1	3	1177	97	45663	2	c97837_g2,c98676_g2	1	c126792_g2
GO:0008318	protein prenyltransferase activity	molecular_function	0.48406	1	1	1177	21	45663	1	c110925_g1	0
GO:0018342	protein prenylation	biological_process	0.48406	1	1	1177	21	45663	1	c110925_g1	0
GO:0097354	prenylation	biological_process	0.48406	1	1	1177	21	45663	1	c110925_g1	0
GO:0000988	transcription factor activity, protein binding	molecular_function	0.48461	1	10	1177	357	45663	5	c94162_g1,c175122_g1,c99452_g1,c90561_g1,c73511_g1	5	c126521_g1,c107872_g2,c103257_g2,c104063_g7,c120213_g5
GO:0055082	cellular chemical homeostasis	biological_process	0.48541	1	3	1177	95	45663	2	c120765_g5,c125012_g2	1	c6186_g1
GO:0005743	mitochondrial inner membrane	cellular_component	0.48549	1	12	1177	452	45663	2	c112965_g1,c81149_g1	10	c104578_g1,c107429_g1,c117152_g1,c111811_g4,c90196_g1,c101451_g1,c105572_g1,c26116_g1,c122661_g1,c69200_g1
GO:0006338	chromatin remodeling	biological_process	0.4857	1	4	1177	122	45663	3	c89262_g1,c121571_g3,c100645_g1	1	c117794_g2
GO:0051606	detection of stimulus	biological_process	0.48586	1	1	1177	25	45663	0		1	c36774_g1
GO:0051336	regulation of hydrolase activity	biological_process	0.48655	1	4	1177	134	45663	0		4	c101933_g8,c156579_g1,c88103_g2,c106908_g2
GO:0052652	cyclic purine nucleotide metabolic process	biological_process	0.48891	1	1	1177	25	45663	1	c109179_g1	0
GO:0015097	mercury ion transmembrane transporter activity	molecular_function	0.49028	1	1	1177	25	45663	0		1	c121700_g2
GO:0015694	mercury ion transport	biological_process	0.49028	1	1	1177	25	45663	0		1	c121700_g2
GO:0046689	response to mercury ion	biological_process	0.49028	1	1	1177	25	45663	0		1	c121700_g2
GO:0050787	detoxification of mercury ion	biological_process	0.49028	1	1	1177	25	45663	0		1	c121700_g2
GO:0044710	single-organism metabolic process	biological_process	0.4904	1	278	1177	10369	45663	116	c109578_g2,c74514_g1,c48380_g1,c95477_g1,c86033_g1,c120244_g1,c81941_g1,c113952_g1,c95583_g1,c83487_g3,c78484_g1,c84733_g1,c95741_g1,c84165_g1,c71207_g1,c101985_g1,c58298_g1,c87454_g2,c120444_g3,c119143_g1,c119387_g1,c24801_g1,c101211_g2,c120765_g5,c98441_g1,c106192_g2,c113040_g4,c119457_g1,c115122_g5,c85246_g1,c55399_g1,c157571_g1,c111940_g1,c99127_g2,c24558_g1,c109777_g3,c117657_g3,c103456_g1,c…	162	c102021_g2,c105374_g1,c112255_g2,c99049_g2,c109911_g1,c87333_g2,c116003_g2,c117152_g3,c114981_g1,c119194_g2,c36774_g1,c107429_g1,c49580_g1,c122273_g3,c112693_g3,c57316_g1,c105258_g4,c91552_g1,c44267_g1,c120054_g2,c130308_g1,c72974_g2,c126547_g1,c106343_g1,c109010_g2,c113206_g1,c106908_g2,c111339_g1,c67015_g1,c121163_g2,c107431_g5,c117152_g4,c89230_g3,c122610_g1,c108055_g1,c82249_g2,c102577_g3,c12…
GO:0040011	locomotion	biological_process	0.49112	1	12	1177	415	45663	5	c13181_g1,c125616_g2,c114466_g1,c117543_g2,c113169_g1	7	c123694_g5,c118906_g2,c170642_g1,c121363_g5,c109197_g1,c127252_g1,c119976_g8
GO:0006814	sodium ion transport	biological_process	0.49137	1	9	1177	322	45663	6	c119115_g5,c86033_g1,c2177_g1,c103213_g1,c106192_g2,c121130_g2	3	c100819_g1,c91552_g1,c104174_g1
GO:1902533	positive regulation of intracellular signal transduction	biological_process	0.49183	1	2	1177	61	45663	2	c87395_g1,c120765_g5	0
GO:0051094	positive regulation of developmental process	biological_process	0.49277	1	1	1177	28	45663	1	c87395_g1	0
GO:0019089	transmission of virus	biological_process	0.49291	1	1	1177	21	45663	1	c125616_g2	0
GO:0044007	dissemination or transmission of symbiont from host	biological_process	0.49291	1	1	1177	21	45663	1	c125616_g2	0
GO:0051821	dissemination or transmission of organism from other organism involved in symbiotic interaction	biological_process	0.49291	1	1	1177	21	45663	1	c125616_g2	0
GO:0001934	positive regulation of protein phosphorylation	biological_process	0.49315	1	1	1177	25	45663	1	c120765_g5	0
GO:0016717	oxidoreductase activity, acting on paired donors, with oxidation of a pair of donors resulting in the reduction of molecular oxygen to two molecules of water	molecular_function	0.49319	1	1	1177	28	45663	1	c124831_g7	0
GO:0016651	oxidoreductase activity, acting on NAD(P)H	molecular_function	0.49321	1	11	1177	389	45663	5	c119387_g1,c80887_g1,c86033_g1,c111940_g1,c121130_g2	6	c119387_g3,c122661_g1,c126681_g1,c97582_g2,c126302_g1,c93837_g1
GO:1901070	guanosine-containing compound biosynthetic process	biological_process	0.49525	1	1	1177	30	45663	0		1	c95442_g1
GO:0006563	L-serine metabolic process	biological_process	0.49603	1	2	1177	63	45663	0		2	c109638_g2,c123367_g5
GO:0005664	nuclear origin of replication recognition complex	cellular_component	0.49729	1	1	1177	24	45663	0		1	c95810_g1
GO:0006200	obsolete ATP catabolic process	biological_process	0.4976	1	1	1177	27	45663	0		1	c72026_g1
GO:0005085	guanyl-nucleotide exchange factor activity	molecular_function	0.498	1	2	1177	60	45663	0		2	c101933_g8,c156579_g1
GO:0045893	positive regulation of transcription, DNA-templated	biological_process	0.49803	1	3	1177	105	45663	2	c103192_g9,c105910_g4	1	c118984_g2
GO:0045935	positive regulation of nucleobase-containing compound metabolic process	biological_process	0.49803	1	3	1177	105	45663	2	c105910_g4,c103192_g9	1	c118984_g2
GO:0051254	positive regulation of RNA metabolic process	biological_process	0.49803	1	3	1177	105	45663	2	c105910_g4,c103192_g9	1	c118984_g2
GO:1902680	positive regulation of RNA biosynthetic process	biological_process	0.49803	1	3	1177	105	45663	2	c105910_g4,c103192_g9	1	c118984_g2
GO:1903508	positive regulation of nucleic acid-templated transcription	biological_process	0.49803	1	3	1177	105	45663	2	c105910_g4,c103192_g9	1	c118984_g2
GO:0009063	cellular amino acid catabolic process	biological_process	0.49803	1	7	1177	246	45663	4	c123083_g1,c89262_g1,c81941_g1,c122947_g2	3	c109961_g1,c107278_g1,c126547_g1
GO:0042327	positive regulation of phosphorylation	biological_process	0.49917	1	1	1177	26	45663	1	c120765_g5	0
GO:0019866	organelle inner membrane	cellular_component	0.50006	1	12	1177	457	45663	2	c81149_g1,c112965_g1	10	c122661_g1,c69200_g1,c26116_g1,c105572_g1,c101451_g1,c90196_g1,c111811_g4,c117152_g1,c107429_g1,c104578_g1
GO:0016782	transferase activity, transferring sulfur-containing groups	molecular_function	0.5006	1	2	1177	59	45663	2	c113740_g4,c112281_g2	0
GO:0009055	electron carrier activity	molecular_function	0.50075	1	17	1177	629	45663	8	c169030_g1,c105147_g1,c93242_g1,c97700_g1,c76521_g1,c71072_g1,c95477_g1,c114466_g1	9	c112945_g3,c109728_g3,c113878_g1,c82153_g1,c113071_g1,c26116_g1,c112255_g2,c120381_g1,c60433_g1
GO:0046149	pigment catabolic process	biological_process	0.50144	1	2	1177	56	45663	0		2	c100534_g1,c82249_g2
GO:0009279	cell outer membrane	cellular_component	0.50146	1	1	1177	24	45663	0		1	c54321_g1
GO:0043934	sporulation	biological_process	0.50259	1	2	1177	64	45663	0		2	c124478_g2,c114124_g2
GO:0043022	ribosome binding	molecular_function	0.5026	1	1	1177	29	45663	1	c121098_g3	0
GO:0048608	reproductive structure development	biological_process	0.50268	1	1	1177	26	45663	1	c73609_g2	0
GO:0061458	reproductive system development	biological_process	0.50268	1	1	1177	26	45663	1	c73609_g2	0
GO:0043566	structure-specific DNA binding	molecular_function	0.50356	1	6	1177	196	45663	3	c110261_g1,c13086_g1,c83487_g3	3	c119516_g1,c109911_g1,c107431_g5
GO:0045735	nutrient reservoir activity	molecular_function	0.50411	1	2	1177	63	45663	1	c60500_g1	1	c54295_g1
GO:0009523	photosystem II	cellular_component	0.50425	1	8	1177	282	45663	5	c123848_g2,c106331_g7,c114570_g8,c84792_g4,c126517_g1	3	c105175_g1,c59989_g1,c106856_g1
GO:0015399	primary active transmembrane transporter activity	molecular_function	0.50503	1	10	1177	362	45663	3	c18347_g1,c109179_g1,c105101_g5	7	c90419_g1,c110744_g2,c88103_g2,c72026_g1,c119853_g2,c116180_g1,c111532_g2
GO:0015405	P-P-bond-hydrolysis-driven transmembrane transporter activity	molecular_function	0.50503	1	10	1177	362	45663	3	c105101_g5,c109179_g1,c18347_g1	7	c116180_g1,c111532_g2,c119853_g2,c110744_g2,c72026_g1,c88103_g2,c90419_g1
GO:0003854	3-beta-hydroxy-delta5-steroid dehydrogenase activity	molecular_function	0.50542	1	4	1177	124	45663	1	c113040_g4	3	c113268_g5,c100819_g1,c72974_g2
GO:0008207	C21-steroid hormone metabolic process	biological_process	0.50542	1	4	1177	124	45663	1	c113040_g4	3	c72974_g2,c100819_g1,c113268_g5
GO:0000313	organellar ribosome	cellular_component	0.5067	1	1	1177	26	45663	1	c119387_g1	0
GO:0005761	mitochondrial ribosome	cellular_component	0.5067	1	1	1177	26	45663	1	c119387_g1	0
GO:0022891	substrate-specific transmembrane transporter activity	molecular_function	0.50784	1	59	1177	2223	45663	26	c71680_g1,c89170_g1,c81149_g1,c148859_g1,c125012_g2,c124017_g1,c108743_g1,c103213_g1,c18347_g1,c119115_g5,c106192_g2,c112189_g2,c38359_g1,c122451_g1,c110051_g1,c104385_g1,c114466_g1,c93925_g2,c78585_g1,c169030_g1,c2177_g1,c51676_g1,c106065_g2,c105129_g1,c93242_g1,c55399_g1	33	c105929_g1,c104063_g7,c69200_g1,c88103_g2,c112255_g2,c100439_g1,c109638_g2,c111532_g2,c104174_g1,c91552_g1,c113491_g1,c58771_g1,c10365_g1,c102110_g1,c100819_g1,c96478_g1,c54978_g1,c90249_g1,c160030_g1,c90752_g1,c88242_g1,c121700_g2,c113071_g1,c118928_g1,c26116_g1,c98987_g3,c126852_g4,c101166_g1,c72026_g1,c6186_g1,c117152_g1,c120316_g3,c85735_g1
GO:0006888	ER to Golgi vesicle-mediated transport	biological_process	0.50831	1	3	1177	92	45663	1	c120206_g4	2	c85930_g1,c76797_g1
GO:0009081	branched-chain amino acid metabolic process	biological_process	0.5091	1	5	1177	178	45663	2	c122947_g2,c118025_g2	3	c126547_g1,c106343_g1,c107278_g1
GO:0015672	monovalent inorganic cation transport	biological_process	0.50912	1	39	1177	1494	45663	20	c106192_g2,c18347_g1,c119115_g5,c124017_g1,c121130_g2,c103213_g1,c71680_g1,c81149_g1,c148859_g1,c86033_g1,c93242_g1,c55399_g1,c169030_g1,c2177_g1,c105129_g1,c119780_g1,c114466_g1,c86399_g1,c78585_g1,c104385_g1	19	c160030_g1,c10365_g1,c100819_g1,c112255_g2,c100439_g1,c106962_g2,c91552_g1,c109638_g2,c104174_g1,c113491_g1,c104063_g7,c88103_g2,c69200_g1,c117152_g1,c85735_g1,c101166_g1,c107429_g1,c113071_g1,c26116_g1
GO:0045132	meiotic chromosome segregation	biological_process	0.51183	1	1	1177	26	45663	0		1	c110541_g1
GO:0008652	cellular amino acid biosynthetic process	biological_process	0.5119	1	15	1177	571	45663	5	c118025_g2,c60624_g1,c112281_g2,c89162_g1,c105147_g1	10	c116560_g1,c109638_g2,c125087_g4,c120706_g5,c74263_g1,c112945_g3,c78868_g1,c106343_g1,c124342_g1,c123367_g5
GO:0005217	intracellular ligand-gated ion channel activity	molecular_function	0.51236	1	2	1177	64	45663	1	c125012_g2	1	c6186_g1
GO:0005218	intracellular ligand-gated calcium channel activity	molecular_function	0.51236	1	2	1177	64	45663	1	c125012_g2	1	c6186_g1
GO:0005219	ryanodine-sensitive calcium-release channel activity	molecular_function	0.51236	1	2	1177	64	45663	1	c125012_g2	1	c6186_g1
GO:0015278	calcium-release channel activity	molecular_function	0.51236	1	2	1177	64	45663	1	c125012_g2	1	c6186_g1
GO:0032786	positive regulation of DNA-templated transcription, elongation	biological_process	0.51272	1	1	1177	30	45663	1	c103192_g9	0
GO:0032968	positive regulation of transcription elongation from RNA polymerase II promoter	biological_process	0.51272	1	1	1177	30	45663	1	c103192_g9	0
GO:0034243	regulation of transcription elongation from RNA polymerase II promoter	biological_process	0.51272	1	1	1177	30	45663	1	c103192_g9	0
GO:0008209	androgen metabolic process	biological_process	0.51274	1	4	1177	125	45663	1	c113040_g4	3	c113268_g5,c100819_g1,c72974_g2
GO:0008210	estrogen metabolic process	biological_process	0.51274	1	4	1177	125	45663	1	c113040_g4	3	c100819_g1,c72974_g2,c113268_g5
GO:0016229	steroid dehydrogenase activity	molecular_function	0.51274	1	4	1177	125	45663	1	c113040_g4	3	c113268_g5,c100819_g1,c72974_g2
GO:0033764	steroid dehydrogenase activity, acting on the CH-OH group of donors, NAD or NADP as acceptor	molecular_function	0.51274	1	4	1177	125	45663	1	c113040_g4	3	c113268_g5,c72974_g2,c100819_g1
GO:0000439	core TFIIH complex	cellular_component	0.51303	1	1	1177	25	45663	1	c103456_g1	0
GO:0006626	protein targeting to mitochondrion	biological_process	0.51317	1	2	1177	62	45663	1	c105643_g6	1	c86642_g1
GO:0000162	tryptophan biosynthetic process	biological_process	0.51565	1	4	1177	146	45663	2	c60624_g1,c105147_g1	2	c112945_g3,c116560_g1
GO:0009073	aromatic amino acid family biosynthetic process	biological_process	0.51565	1	4	1177	146	45663	2	c60624_g1,c105147_g1	2	c112945_g3,c116560_g1
GO:0046219	indolalkylamine biosynthetic process	biological_process	0.51565	1	4	1177	146	45663	2	c60624_g1,c105147_g1	2	c116560_g1,c112945_g3
GO:0046914	transition metal ion binding	molecular_function	0.51585	1	95	1177	3347	45663	46	c102781_g7,c24559_g1,c98441_g1,c124017_g1,c105009_g1,c110727_g1,c90868_g2,c125239_g2,c53645_g1,c120172_g2,c100218_g1,c110213_g1,c113063_g3,c113418_g2,c74070_g1,c123076_g2,c161819_g1,c98648_g1,c90585_g1,c123076_g3,c138228_g1,c113552_g1,c109945_g1,c115866_g2,c80160_g2,c80813_g1,c90741_g1,c128921_g1,c119750_g3,c95477_g1,c115612_g1,c109578_g2,c105147_g1,c107404_g2,c113952_g1,c112969_g2,c58298_g1,c917…	49	c99027_g3,c115066_g2,c104982_g2,c60407_g1,c104174_g1,c1096_g1,c107385_g1,c84648_g1,c91395_g1,c175723_g1,c109010_g2,c104866_g1,c122371_g4,c82529_g1,c110081_g1,c120381_g1,c126302_g1,c111809_g1,c124342_g1,c97301_g2,c108055_g1,c82249_g2,c113878_g1,c93831_g1,c114147_g1,c168104_g1,c101190_g2,c99049_g2,c126757_g1,c117681_g1,c90631_g1,c43756_g1,c76797_g1,c99635_g2,c100566_g1,c97599_g1,c123136_g1,c85930_g…
GO:0019069	viral capsid assembly	biological_process	0.5163	1	2	1177	60	45663	0		2	c34154_g1,c108728_g2
GO:0016886	ligase activity, forming phosphoric ester bonds	molecular_function	0.51723	1	2	1177	61	45663	1	c87100_g1	1	c108298_g4
GO:0060627	regulation of vesicle-mediated transport	biological_process	0.51772	1	1	1177	25	45663	0		1	c100765_g1
GO:0042765	GPI-anchor transamidase complex	cellular_component	0.51786	1	1	1177	28	45663	1	c89499_g2	0
GO:0016052	carbohydrate catabolic process	biological_process	0.51845	1	8	1177	306	45663	3	c122031_g2,c123083_g1,c95076_g1	5	c111875_g4,c105374_g1,c122610_g1,c104174_g1,c123364_g1
GO:0044283	small molecule biosynthetic process	biological_process	0.51872	1	33	1177	1232	45663	15	c89162_g1,c105147_g1,c101211_g2,c121130_g2,c117657_g3,c122947_g2,c86033_g1,c118025_g2,c60624_g1,c84875_g1,c119780_g1,c87395_g1,c112281_g2,c90585_g1,c115122_g5	18	c107278_g1,c119853_g2,c106908_g2,c109638_g2,c124023_g1,c125087_g4,c126547_g1,c106343_g1,c116560_g1,c120961_g2,c108055_g1,c79980_g1,c78868_g1,c112945_g3,c123367_g5,c124342_g1,c120706_g5,c74263_g1
GO:0046039	GTP metabolic process	biological_process	0.51958	1	1	1177	33	45663	0		1	c95442_g1
GO:0006487	protein N-linked glycosylation	biological_process	0.52029	1	2	1177	66	45663	1	c109777_g3	1	c116003_g2
GO:0098800	inner mitochondrial membrane protein complex	cellular_component	0.52064	1	9	1177	349	45663	2	c81149_g1,c112965_g1	7	c111811_g4,c107429_g1,c117152_g1,c104578_g1,c69200_g1,c105572_g1,c101451_g1
GO:0044275	cellular carbohydrate catabolic process	biological_process	0.52069	1	1	1177	25	45663	0		1	c104174_g1
GO:0008192	RNA guanylyltransferase activity	molecular_function	0.52142	1	1	1177	24	45663	1	c81937_g2	0
GO:0005515	protein binding	molecular_function	0.52146	1	245	1177	8730	45663	112	c118861_g3,c118861_g4,c121396_g1,c122078_g2,c86432_g1,c94386_g2,c99489_g2,c97542_g2,c120445_g3,c116257_g2,c79467_g1,c99174_g1,c120358_g3,c70676_g1,c116346_g1,c125230_g4,c127241_g3,c109716_g1,c105971_g10,c102497_g1,c119824_g1,c104113_g1,c110894_g3,c103038_g1,c107394_g1,c137944_g1,c105389_g1,c98789_g1,c110727_g1,c111218_g3,c124017_g1,c107467_g2,c73511_g1,c124564_g2,c109639_g1,c115912_g1,c115866_g2,…	133	c110197_g1,c120316_g1,c97599_g1,c120227_g3,c126599_g1,c111540_g3,c117707_g1,c94282_g1,c103403_g2,c98405_g1,c109180_g1,c109961_g1,c88184_g1,c108405_g1,c111207_g4,c109916_g2,c98500_g2,c85590_g1,c118227_g2,c170642_g1,c121156_g6,c98952_g4,c122893_g3,c85531_g1,c84462_g1,c107385_g1,c84727_g1,c104602_g3,c123767_g1,c114937_g1,c76733_g1,c126659_g2,c87826_g1,c98838_g1,c99113_g2,c97760_g1,c118232_g1,c122037…
GO:0051494	negative regulation of cytoskeleton organization	biological_process	0.52178	1	1	1177	27	45663	0		1	c97073_g1
GO:0016149	translation release factor activity, codon specific	molecular_function	0.52308	1	1	1177	28	45663	0		1	c63372_g1
GO:0018874	benzoate metabolic process	biological_process	0.5235	1	3	1177	107	45663	1	c122947_g2	2	c107278_g1,c126547_g1
GO:0005578	proteinaceous extracellular matrix	cellular_component	0.52386	1	5	1177	176	45663	4	c55343_g1,c67463_g1,c105971_g10,c114137_g4	1	c80191_g1
GO:0005179	hormone activity	molecular_function	0.52393	1	7	1177	258	45663	4	c123639_g4,c115592_g4,c114921_g2,c117539_g1	3	c120316_g1,c114898_g2,c91752_g1
GO:0009267	cellular response to starvation	biological_process	0.5252	1	1	1177	30	45663	1	c120765_g5	0
GO:0031667	response to nutrient levels	biological_process	0.5252	1	1	1177	30	45663	1	c120765_g5	0
GO:0031669	cellular response to nutrient levels	biological_process	0.5252	1	1	1177	30	45663	1	c120765_g5	0
GO:0042594	response to starvation	biological_process	0.5252	1	1	1177	30	45663	1	c120765_g5	0
GO:0006550	isoleucine catabolic process	biological_process	0.52524	1	3	1177	106	45663	1	c122947_g2	2	c126547_g1,c107278_g1
GO:0006552	leucine catabolic process	biological_process	0.52524	1	3	1177	106	45663	1	c122947_g2	2	c126547_g1,c107278_g1
GO:0006574	valine catabolic process	biological_process	0.52524	1	3	1177	106	45663	1	c122947_g2	2	c126547_g1,c107278_g1
GO:0009083	branched-chain amino acid catabolic process	biological_process	0.52524	1	3	1177	106	45663	1	c122947_g2	2	c107278_g1,c126547_g1
GO:0051270	regulation of cellular component movement	biological_process	0.52556	1	1	1177	28	45663	0		1	c127252_g1
GO:2000145	regulation of cell motility	biological_process	0.52556	1	1	1177	28	45663	0		1	c127252_g1
GO:0004743	pyruvate kinase activity	molecular_function	0.52623	1	1	1177	26	45663	0		1	c105374_g1
GO:0009190	cyclic nucleotide biosynthetic process	biological_process	0.52685	1	1	1177	29	45663	1	c109179_g1	0
GO:0031625	ubiquitin protein ligase binding	molecular_function	0.52785	1	1	1177	32	45663	0		1	c102835_g1
GO:0044389	ubiquitin-like protein ligase binding	molecular_function	0.52785	1	1	1177	32	45663	0		1	c102835_g1
GO:0042592	homeostatic process	biological_process	0.52979	1	14	1177	496	45663	6	c122451_g1,c110051_g1,c125012_g2,c79467_g2,c120765_g5,c88878_g1	8	c109728_g3,c54978_g1,c105929_g1,c60433_g1,c58771_g1,c88242_g1,c111514_g3,c6186_g1
GO:0071826	ribonucleoprotein complex subunit organization	biological_process	0.53016	1	1	1177	27	45663	1	c121098_g3	0
GO:0048285	organelle fission	biological_process	0.53028	1	6	1177	207	45663	2	c149742_g1,c113123_g5	4	c120134_g1,c29940_g1,c106817_g3,c110541_g1
GO:0006935	chemotaxis	biological_process	0.53112	1	4	1177	137	45663	1	c114466_g1	3	c118906_g2,c121363_g5,c123694_g5
GO:0008239	dipeptidyl-peptidase activity	molecular_function	0.53135	1	1	1177	23	45663	1	c66143_g1	0
GO:0045944	positive regulation of transcription from RNA polymerase II promoter	biological_process	0.53193	1	1	1177	32	45663	1	c103192_g9	0
GO:0017176	phosphatidylinositol N-acetylglucosaminyltransferase activity	molecular_function	0.53255	1	1	1177	24	45663	0		1	c92855_g2
GO:0031099	regeneration	biological_process	0.5349	1	1	1177	29	45663	0		1	c176144_g1
GO:0042246	tissue regeneration	biological_process	0.5349	1	1	1177	29	45663	0		1	c176144_g1
GO:0044454	nuclear chromosome part	cellular_component	0.53679	1	6	1177	207	45663	1	c113123_g5	5	c83783_g1,c110541_g1,c106817_g3,c29940_g1,c95810_g1
GO:0019239	deaminase activity	molecular_function	0.5372	1	1	1177	25	45663	1	c109497_g1	0
GO:0015267	channel activity	molecular_function	0.53762	1	14	1177	514	45663	6	c51676_g1,c89170_g1,c2177_g1,c125012_g2,c108743_g1,c93925_g2	8	c105929_g1,c102110_g1,c100439_g1,c120316_g3,c85735_g1,c6186_g1,c90249_g1,c90752_g1
GO:0022803	passive transmembrane transporter activity	molecular_function	0.53762	1	14	1177	514	45663	6	c108743_g1,c93925_g2,c51676_g1,c89170_g1,c2177_g1,c125012_g2	8	c100439_g1,c120316_g3,c85735_g1,c6186_g1,c90249_g1,c90752_g1,c105929_g1,c102110_g1
GO:0032269	negative regulation of cellular protein metabolic process	biological_process	0.53834	1	2	1177	69	45663	2	c79467_g2,c124507_g1	0
GO:0051248	negative regulation of protein metabolic process	biological_process	0.53834	1	2	1177	69	45663	2	c124507_g1,c79467_g2	0
GO:0006787	porphyrin-containing compound catabolic process	biological_process	0.53872	1	2	1177	61	45663	0		2	c82249_g2,c100534_g1
GO:0033015	tetrapyrrole catabolic process	biological_process	0.53872	1	2	1177	61	45663	0		2	c100534_g1,c82249_g2
GO:0003916	DNA topoisomerase activity	molecular_function	0.53878	1	3	1177	106	45663	0		3	c64605_g1,c93831_g1,c108535_g1
GO:0005669	transcription factor TFIID complex	cellular_component	0.539	1	1	1177	28	45663	0		1	c126302_g1
GO:0070568	guanylyltransferase activity	molecular_function	0.53972	1	1	1177	25	45663	1	c81937_g2	0
GO:0042803	protein homodimerization activity	molecular_function	0.54007	1	5	1177	170	45663	2	c82350_g1,c89499_g2	3	c111540_g3,c170642_g1,c36774_g1
GO:0016667	oxidoreductase activity, acting on a sulfur group of donors	molecular_function	0.54019	1	10	1177	365	45663	3	c111940_g1,c112015_g1,c119387_g1	7	c126302_g1,c60433_g1,c93837_g1,c109728_g3,c126681_g1,c111339_g1,c119387_g3
GO:0007268	synaptic transmission	biological_process	0.54028	1	3	1177	104	45663	2	c51676_g1,c89170_g1	1	c120316_g3
GO:0016780	phosphotransferase activity, for other substituted phosphate groups	molecular_function	0.54035	1	1	1177	30	45663	0		1	c122949_g5
GO:0019843	rRNA binding	molecular_function	0.54047	1	2	1177	79	45663	1	c159898_g1	1	c116560_g1
GO:0051287	NAD binding	molecular_function	0.54314	1	8	1177	296	45663	2	c119780_g1,c122947_g2	6	c48412_g1,c100819_g1,c101236_g1,c124342_g1,c111540_g3,c68101_g1
GO:0005819	spindle	cellular_component	0.5443	1	5	1177	176	45663	2	c113123_g5,c73511_g1	3	c106817_g3,c83783_g1,c29940_g1
GO:0030234	enzyme regulator activity	molecular_function	0.5448	1	20	1177	743	45663	6	c96984_g1,c110261_g2,c87100_g1,c111870_g4,c116482_g1,c82350_g1	14	c109893_g1,c92921_g2,c80177_g1,c63625_g2,c92921_g3,c111008_g1,c88126_g1,c106908_g2,c92733_g1,c119091_g3,c113021_g2,c104063_g7,c86510_g1,c107100_g1
GO:0044707	single-multicellular organism process	biological_process	0.54502	1	24	1177	908	45663	13	c84875_g1,c92545_g1,c76281_g1,c90585_g1,c91202_g2,c87395_g1,c114466_g1,c120765_g5,c105971_g10,c73609_g2,c114921_g2,c117539_g1,c110894_g3	11	c113118_g1,c123694_g5,c176144_g1,c121751_g2,c118906_g2,c121363_g5,c112373_g2,c103889_g1,c127252_g1,c14053_g1,c91752_g1
GO:0006650	glycerophospholipid metabolic process	biological_process	0.54507	1	7	1177	234	45663	4	c114442_g4,c71207_g1,c154406_g1,c89162_g1	3	c122273_g3,c57316_g1,c92855_g2
GO:0042330	taxis	biological_process	0.5458	1	4	1177	140	45663	1	c114466_g1	3	c121363_g5,c123694_g5,c118906_g2
GO:0044455	mitochondrial membrane part	cellular_component	0.54723	1	12	1177	465	45663	3	c105643_g6,c81149_g1,c112965_g1	9	c86642_g1,c111811_g4,c117152_g1,c107429_g1,c104578_g1,c69200_g1,c105572_g1,c118668_g3,c101451_g1
GO:0042398	cellular modified amino acid biosynthetic process	biological_process	0.54764	1	8	1177	304	45663	5	c119780_g1,c87395_g1,c89162_g1,c112281_g2,c115308_g1	3	c74263_g1,c112627_g1,c119853_g2
GO:0046131	pyrimidine ribonucleoside metabolic process	biological_process	0.54835	1	1	1177	33	45663	0		1	c95442_g1
GO:0007267	cell-cell signaling	biological_process	0.549	1	3	1177	105	45663	2	c89170_g1,c51676_g1	1	c120316_g3
GO:0006568	tryptophan metabolic process	biological_process	0.54918	1	7	1177	274	45663	3	c105147_g1,c122947_g2,c60624_g1	4	c126547_g1,c112945_g3,c107278_g1,c116560_g1
GO:0006586	indolalkylamine metabolic process	biological_process	0.54918	1	7	1177	274	45663	3	c105147_g1,c122947_g2,c60624_g1	4	c107278_g1,c116560_g1,c112945_g3,c126547_g1
GO:0016998	cell wall macromolecule catabolic process	biological_process	0.55199	1	1	1177	27	45663	1	c108362_g2	0
GO:0019856	pyrimidine nucleobase biosynthetic process	biological_process	0.55207	1	1	1177	33	45663	0		1	c125087_g4
GO:0022804	active transmembrane transporter activity	molecular_function	0.55265	1	18	1177	667	45663	6	c18347_g1,c109179_g1,c105101_g5,c107663_g1,c110051_g1,c122451_g1	12	c90419_g1,c54978_g1,c110744_g2,c72026_g1,c119853_g2,c88242_g1,c105929_g1,c88103_g2,c58771_g1,c116180_g1,c126852_g4,c111532_g2
GO:0019752	carboxylic acid metabolic process	biological_process	0.55289	1	68	1177	2621	45663	33	c60624_g1,c120303_g1,c84875_g1,c117431_g6,c89262_g1,c2177_g1,c87395_g1,c119780_g1,c95219_g1,c81941_g1,c78484_g1,c122031_g2,c105147_g1,c123083_g1,c89162_g1,c117657_g3,c122947_g2,c103213_g1,c124831_g7,c157571_g1,c118025_g2,c126817_g2,c90585_g1,c112281_g2,c125884_g2,c77223_g1,c104965_g2,c115122_g5,c106192_g2,c91202_g2,c119115_g5,c101211_g2,c100504_g1	35	c112945_g3,c78868_g1,c79980_g1,c69548_g1,c107278_g1,c114981_g1,c101236_g1,c111540_g3,c105374_g1,c102021_g2,c123364_g1,c109638_g2,c109961_g1,c116560_g1,c122610_g1,c102577_g3,c124342_g1,c123367_g5,c111875_g4,c108055_g1,c117052_g5,c74263_g1,c120706_g5,c119853_g2,c113206_g1,c106908_g2,c100819_g1,c116740_g1,c91552_g1,c104174_g1,c126547_g1,c106343_g1,c125087_g4,c120054_g2,c130308_g1
GO:0002683	negative regulation of immune system process	biological_process	0.553	1	1	1177	30	45663	0		1	c86740_g1
GO:0002698	negative regulation of immune effector process	biological_process	0.553	1	1	1177	30	45663	0		1	c86740_g1
GO:0002832	negative regulation of response to biotic stimulus	biological_process	0.553	1	1	1177	30	45663	0		1	c86740_g1
GO:0030683	evasion or tolerance by virus of host immune response	biological_process	0.553	1	1	1177	30	45663	0		1	c86740_g1
GO:0043901	negative regulation of multi-organism process	biological_process	0.553	1	1	1177	30	45663	0		1	c86740_g1
GO:0050687	negative regulation of defense response to virus	biological_process	0.553	1	1	1177	30	45663	0		1	c86740_g1
GO:0006406	mRNA export from nucleus	biological_process	0.55342	1	1	1177	33	45663	1	c123865_g3	0
GO:0071166	ribonucleoprotein complex localization	biological_process	0.55342	1	1	1177	33	45663	1	c123865_g3	0
GO:0071426	ribonucleoprotein complex export from nucleus	biological_process	0.55342	1	1	1177	33	45663	1	c123865_g3	0
GO:0071427	mRNA-containing ribonucleoprotein complex export from nucleus	biological_process	0.55342	1	1	1177	33	45663	1	c123865_g3	0
GO:0016670	oxidoreductase activity, acting on a sulfur group of donors, oxygen as acceptor	molecular_function	0.55511	1	2	1177	67	45663	1	c112015_g1	1	c111339_g1
GO:0005886	plasma membrane	cellular_component	0.55524	1	24	1177	902	45663	12	c119761_g1,c105147_g1,c2177_g1,c121615_g3,c98093_g1,c47094_g1,c88144_g1,c86480_g1,c94594_g1,c117455_g4,c87727_g2,c97837_g2	12	c90160_g1,c67634_g1,c112945_g3,c85735_g1,c87826_g1,c88103_g2,c118875_g2,c127239_g3,c126792_g2,c946_g1,c151846_g1,c23650_g1
GO:0043093	FtsZ-dependent cytokinesis	biological_process	0.55583	1	4	1177	142	45663	3	c113036_g2,c175122_g1,c82350_g1	1	c127252_g1
GO:0006206	pyrimidine nucleobase metabolic process	biological_process	0.55617	1	13	1177	487	45663	6	c94162_g1,c109179_g1,c80640_g1,c90561_g1,c121737_g4,c84733_g1	7	c122382_g2,c95442_g1,c107872_g2,c94187_g2,c69261_g1,c119184_g1,c125087_g4
GO:0006612	protein targeting to membrane	biological_process	0.55777	1	4	1177	141	45663	4	c71950_g1,c51511_g1,c20739_g1,c121737_g4	0
GO:0030430	host cell cytoplasm	cellular_component	0.55785	1	1	1177	31	45663	1	c113169_g1	0
GO:0040012	regulation of locomotion	biological_process	0.55788	1	1	1177	31	45663	0		1	c127252_g1
GO:0031348	negative regulation of defense response	biological_process	0.55819	1	1	1177	31	45663	0		1	c86740_g1
GO:0044033	multi-organism metabolic process	biological_process	0.55835	1	3	1177	108	45663	2	c102269_g1,c66143_g1	1	c53383_g1
GO:0004518	nuclease activity	molecular_function	0.55874	1	18	1177	649	45663	11	c114364_g1,c126382_g3,c110218_g3,c94788_g1,c115031_g1,c15720_g1,c71072_g1,c126883_g1,c110815_g1,c113095_g3,c108241_g7	7	c120395_g1,c104063_g7,c119237_g1,c99569_g1,c127284_g2,c93066_g1,c126943_g1
GO:0008375	acetylglucosaminyltransferase activity	molecular_function	0.55913	1	3	1177	98	45663	1	c123434_g2	2	c92855_g2,c96448_g1
GO:0004185	serine-type carboxypeptidase activity	molecular_function	0.55914	1	3	1177	106	45663	2	c123934_g1,c116013_g3	1	c87272_g1
GO:0030474	spindle pole body duplication	biological_process	0.55933	1	1	1177	32	45663	1	c73511_g1	0
GO:0051300	spindle pole body organization	biological_process	0.55933	1	1	1177	32	45663	1	c73511_g1	0
GO:0016021	integral component of membrane	cellular_component	0.55991	1	142	1177	5284	45663	70	c119780_g1,c160115_g1,c126636_g1,c98139_g1,c112189_g2,c70661_g1,c89162_g1,c79551_g2,c112382_g1,c108793_g1,c113365_g1,c126533_g4,c88878_g1,c91970_g1,c55643_g1,c94386_g2,c87727_g2,c106065_g2,c161819_g1,c90741_g1,c105101_g5,c126817_g2,c103425_g1,c114442_g4,c90651_g2,c13181_g1,c93034_g1,c88144_g1,c73511_g1,c94594_g1,c97122_g2,c96162_g1,c126075_g2,c2177_g1,c30747_g1,c71950_g1,c111135_g2,c98093_g1,c115…	72	c96355_g1,c84838_g2,c124478_g2,c123298_g3,c26116_g1,c112377_g2,c115612_g5,c119976_g8,c106781_g1,c89377_g1,c58329_g2,c105929_g1,c58771_g1,c79480_g1,c72026_g1,c113137_g1,c115612_g7,c113127_g1,c85735_g1,c95696_g4,c110218_g1,c107461_g5,c54978_g1,c92855_g2,c1084_g1,c119853_g2,c107436_g1,c118866_g4,c117476_g1,c87826_g1,c113191_g3,c946_g1,c125196_g1,c111919_g1,c67634_g1,c111447_g1,c122273_g3,c97831_g1,c…
GO:0006874	cellular calcium ion homeostasis	biological_process	0.5606	1	2	1177	69	45663	1	c125012_g2	1	c6186_g1
GO:0055074	calcium ion homeostasis	biological_process	0.5606	1	2	1177	69	45663	1	c125012_g2	1	c6186_g1
GO:0072503	cellular divalent inorganic cation homeostasis	biological_process	0.5606	1	2	1177	69	45663	1	c125012_g2	1	c6186_g1
GO:0072507	divalent inorganic cation homeostasis	biological_process	0.5606	1	2	1177	69	45663	1	c125012_g2	1	c6186_g1
GO:0019835	cytolysis	biological_process	0.56147	1	3	1177	103	45663	2	c95272_g1,c101672_g1	1	c105929_g1
GO:0016836	hydro-lyase activity	molecular_function	0.56162	1	5	1177	185	45663	1	c78484_g1	4	c123238_g7,c110081_g1,c111875_g4,c116560_g1
GO:0043436	oxoacid metabolic process	biological_process	0.5622	1	69	1177	2663	45663	34	c115122_g5,c104965_g2,c77223_g1,c125884_g2,c112281_g2,c90585_g1,c118025_g2,c126817_g2,c157571_g1,c100504_g1,c101211_g2,c119115_g5,c91202_g2,c106192_g2,c95219_g1,c87395_g1,c119780_g1,c2177_g1,c89262_g1,c117431_g6,c120303_g1,c84875_g1,c60624_g1,c124831_g7,c103213_g1,c109578_g2,c122947_g2,c117657_g3,c89162_g1,c123083_g1,c105147_g1,c122031_g2,c78484_g1,c81941_g1	35	c120706_g5,c74263_g1,c117052_g5,c108055_g1,c124342_g1,c123367_g5,c111875_g4,c102577_g3,c122610_g1,c116560_g1,c120054_g2,c130308_g1,c125087_g4,c106343_g1,c126547_g1,c91552_g1,c104174_g1,c116740_g1,c100819_g1,c106908_g2,c113206_g1,c119853_g2,c69548_g1,c79980_g1,c78868_g1,c112945_g3,c109961_g1,c123364_g1,c109638_g2,c102021_g2,c105374_g1,c111540_g3,c101236_g1,c114981_g1,c107278_g1
GO:0000165	MAPK cascade	biological_process	0.56236	1	1	1177	28	45663	1	c120765_g5	0
GO:0003887	DNA-directed DNA polymerase activity	molecular_function	0.56241	1	5	1177	179	45663	4	c95583_g1,c113095_g3,c100504_g1,c98235_g1	1	c123461_g2
GO:0003697	single-stranded DNA binding	molecular_function	0.5626	1	2	1177	66	45663	2	c83487_g3,c110261_g1	0
GO:0006265	DNA topological change	biological_process	0.56336	1	3	1177	110	45663	0		3	c64605_g1,c93831_g1,c108535_g1
GO:0031225	anchored component of membrane	cellular_component	0.56449	1	1	1177	30	45663	0		1	c113118_g1
GO:0004867	serine-type endopeptidase inhibitor activity	molecular_function	0.56513	1	2	1177	79	45663	0		2	c92921_g3,c92921_g2
GO:0009231	riboflavin biosynthetic process	biological_process	0.56546	1	1	1177	28	45663	0		1	c124023_g1
GO:0042727	flavin-containing compound biosynthetic process	biological_process	0.56546	1	1	1177	28	45663	0		1	c124023_g1
GO:0019229	regulation of vasoconstriction	biological_process	0.56614	1	1	1177	27	45663	0		1	c103889_g1
GO:0042310	vasoconstriction	biological_process	0.56614	1	1	1177	27	45663	0		1	c103889_g1
GO:0015980	energy derivation by oxidation of organic compounds	biological_process	0.56693	1	17	1177	667	45663	10	c78484_g1,c93242_g1,c112281_g2,c123083_g1,c169030_g1,c114466_g1,c121130_g2,c124564_g2,c121598_g2,c86033_g1	7	c97582_g2,c114981_g1,c112255_g2,c122661_g1,c120119_g1,c26116_g1,c113071_g1
GO:0032507	maintenance of protein location in cell	biological_process	0.56746	1	1	1177	30	45663	1	c2177_g1	0
GO:0045185	maintenance of protein location	biological_process	0.56746	1	1	1177	30	45663	1	c2177_g1	0
GO:0051651	maintenance of location in cell	biological_process	0.56746	1	1	1177	30	45663	1	c2177_g1	0
GO:0051187	cofactor catabolic process	biological_process	0.56773	1	2	1177	65	45663	0		2	c82249_g2,c100534_g1
GO:0034061	DNA polymerase activity	molecular_function	0.56783	1	6	1177	215	45663	5	c95583_g1,c113095_g3,c100504_g1,c116185_g1,c98235_g1	1	c123461_g2
GO:0042623	ATPase activity, coupled	molecular_function	0.568	1	13	1177	489	45663	5	c109179_g1,c105101_g5,c97122_g2,c18347_g1,c116868_g1	8	c119853_g2,c108535_g1,c111532_g2,c116180_g1,c90419_g1,c110744_g2,c72026_g1,c88103_g2
GO:0006082	organic acid metabolic process	biological_process	0.56842	1	69	1177	2667	45663	34	c89162_g1,c123083_g1,c105147_g1,c122031_g2,c78484_g1,c81941_g1,c124831_g7,c103213_g1,c109578_g2,c122947_g2,c117657_g3,c119780_g1,c87395_g1,c2177_g1,c89262_g1,c117431_g6,c84875_g1,c120303_g1,c60624_g1,c95219_g1,c119115_g5,c91202_g2,c106192_g2,c100504_g1,c101211_g2,c112281_g2,c125884_g2,c90585_g1,c157571_g1,c118025_g2,c126817_g2,c115122_g5,c104965_g2,c77223_g1	35	c101236_g1,c114981_g1,c107278_g1,c109961_g1,c109638_g2,c123364_g1,c102021_g2,c111540_g3,c105374_g1,c79980_g1,c112945_g3,c78868_g1,c69548_g1,c100819_g1,c106908_g2,c113206_g1,c119853_g2,c130308_g1,c120054_g2,c125087_g4,c106343_g1,c126547_g1,c91552_g1,c104174_g1,c116740_g1,c108055_g1,c111875_g4,c124342_g1,c123367_g5,c102577_g3,c122610_g1,c116560_g1,c120706_g5,c74263_g1,c117052_g5
GO:0050661	NADP binding	molecular_function	0.5693	1	3	1177	107	45663	1	c80649_g1	2	c78755_g2,c78755_g1
GO:0020012	evasion or tolerance of host immune response	biological_process	0.56978	1	1	1177	31	45663	0		1	c86740_g1
GO:0051805	evasion or tolerance of immune response of other organism involved in symbiotic interaction	biological_process	0.56978	1	1	1177	31	45663	0		1	c86740_g1
GO:0052564	response to immune response of other organism involved in symbiotic interaction	biological_process	0.56978	1	1	1177	31	45663	0		1	c86740_g1
GO:0052572	response to host immune response	biological_process	0.56978	1	1	1177	31	45663	0		1	c86740_g1
GO:0008033	tRNA processing	biological_process	0.57077	1	14	1177	492	45663	7	c74514_g1,c81937_g2,c119590_g1,c120906_g1,c51511_g1,c121737_g4,c119780_g1	7	c118468_g4,c89700_g1,c67015_g1,c108298_g4,c113137_g1,c126261_g1,c67015_g2
GO:0016830	carbon-carbon lyase activity	molecular_function	0.57121	1	9	1177	359	45663	4	c103213_g1,c106192_g2,c119115_g5,c2177_g1	5	c91552_g1,c104174_g1,c100819_g1,c120706_g5,c106908_g2
GO:0009150	purine ribonucleotide metabolic process	biological_process	0.57199	1	33	1177	1321	45663	13	c169030_g1,c93242_g1,c55399_g1,c104385_g1,c122451_g1,c114466_g1,c78585_g1,c122031_g2,c18347_g1,c109179_g1,c86033_g1,c81149_g1,c121130_g2	20	c102577_g3,c101166_g1,c72026_g1,c97582_g2,c117152_g1,c122610_g1,c113071_g1,c26116_g1,c107429_g1,c121148_g1,c10365_g1,c119853_g2,c160030_g1,c95442_g1,c104063_g7,c69200_g1,c105374_g1,c112255_g2,c109638_g2,c123364_g1
GO:0070069	cytochrome complex	cellular_component	0.57209	1	8	1177	321	45663	5	c169030_g1,c89162_g1,c93242_g1,c114466_g1,c76521_g1	3	c113071_g1,c26116_g1,c112255_g2
GO:0015171	amino acid transmembrane transporter activity	molecular_function	0.57359	1	2	1177	82	45663	0		2	c98987_g3,c118928_g1
GO:0044461	bacterial-type flagellum part	cellular_component	0.5739	1	1	1177	31	45663	1	c13181_g1	0
GO:0031555	transcriptional attenuation	biological_process	0.5754	1	1	1177	31	45663	0		1	c118960_g5
GO:0031556	transcriptional attenuation by ribosome	biological_process	0.5754	1	1	1177	31	45663	0		1	c118960_g5
GO:0006405	RNA export from nucleus	biological_process	0.57681	1	1	1177	35	45663	1	c123865_g3	0
GO:0007187	G-protein coupled receptor signaling pathway, coupled to cyclic nucleotide second messenger	biological_process	0.57684	1	1	1177	31	45663	0		1	c36774_g1
GO:0090150	establishment of protein localization to membrane	biological_process	0.58051	1	6	1177	220	45663	4	c121737_g4,c71950_g1,c51511_g1,c20739_g1	2	c99049_g2,c90196_g1
GO:0009967	positive regulation of signal transduction	biological_process	0.58061	1	2	1177	73	45663	2	c120765_g5,c87395_g1	0
GO:0010647	positive regulation of cell communication	biological_process	0.58061	1	2	1177	73	45663	2	c120765_g5,c87395_g1	0
GO:0023056	positive regulation of signaling	biological_process	0.58061	1	2	1177	73	45663	2	c120765_g5,c87395_g1	0
GO:0050662	coenzyme binding	molecular_function	0.58162	1	25	1177	941	45663	5	c80649_g1,c119780_g1,c113040_g4,c108175_g1,c122947_g2	20	c115541_g1,c78755_g1,c117039_g1,c72974_g1,c100819_g1,c78755_g2,c101236_g1,c124342_g1,c113268_g5,c113137_g1,c34234_g1,c67015_g1,c124748_g3,c111540_g3,c67512_g1,c68101_g1,c48412_g1,c72974_g2,c67015_g2,c74263_g1
GO:0006818	hydrogen transport	biological_process	0.58164	1	26	1177	1042	45663	13	c105129_g1,c169030_g1,c18347_g1,c55399_g1,c93242_g1,c81149_g1,c148859_g1,c86033_g1,c104385_g1,c78585_g1,c86399_g1,c121130_g2,c114466_g1	13	c10365_g1,c101166_g1,c160030_g1,c117152_g1,c69200_g1,c26116_g1,c113071_g1,c104063_g7,c109638_g2,c113491_g1,c107429_g1,c112255_g2,c106962_g2
GO:0015992	proton transport	biological_process	0.58164	1	26	1177	1042	45663	13	c86399_g1,c78585_g1,c121130_g2,c114466_g1,c104385_g1,c86033_g1,c148859_g1,c81149_g1,c55399_g1,c93242_g1,c105129_g1,c18347_g1,c169030_g1	13	c113491_g1,c109638_g2,c106962_g2,c112255_g2,c107429_g1,c26116_g1,c69200_g1,c104063_g7,c113071_g1,c160030_g1,c117152_g1,c101166_g1,c10365_g1
GO:0008121	ubiquinol-cytochrome-c reductase activity	molecular_function	0.5818	1	2	1177	74	45663	1	c78585_g1	1	c101166_g1
GO:0016681	oxidoreductase activity, acting on diphenols and related substances as donors, cytochrome as acceptor	molecular_function	0.5818	1	2	1177	74	45663	1	c78585_g1	1	c101166_g1
GO:0009132	nucleoside diphosphate metabolic process	biological_process	0.58423	1	6	1177	257	45663	2	c122031_g2,c58298_g1	4	c105374_g1,c123364_g1,c95442_g1,c122610_g1
GO:0015995	chlorophyll biosynthetic process	biological_process	0.58534	1	1	1177	35	45663	1	c97122_g2	0
GO:0000049	tRNA binding	molecular_function	0.5856	1	1	1177	35	45663	1	c119590_g1	0
GO:0003964	RNA-directed DNA polymerase activity	molecular_function	0.58636	1	1	1177	30	45663	1	c116185_g1	0
GO:0006278	RNA-dependent DNA replication	biological_process	0.58636	1	1	1177	30	45663	1	c116185_g1	0
GO:0009126	purine nucleoside monophosphate metabolic process	biological_process	0.58791	1	30	1177	1214	45663	12	c93242_g1,c55399_g1,c18347_g1,c122031_g2,c169030_g1,c121130_g2,c114466_g1,c78585_g1,c104385_g1,c86033_g1,c81149_g1,c122451_g1	18	c117152_g1,c97582_g2,c122610_g1,c160030_g1,c121148_g1,c102577_g3,c10365_g1,c101166_g1,c72026_g1,c112255_g2,c105374_g1,c107429_g1,c123364_g1,c109638_g2,c104063_g7,c113071_g1,c26116_g1,c69200_g1
GO:0009167	purine ribonucleoside monophosphate metabolic process	biological_process	0.58791	1	30	1177	1214	45663	12	c81149_g1,c122451_g1,c86033_g1,c104385_g1,c78585_g1,c121130_g2,c114466_g1,c169030_g1,c122031_g2,c18347_g1,c55399_g1,c93242_g1	18	c69200_g1,c26116_g1,c113071_g1,c104063_g7,c123364_g1,c109638_g2,c105374_g1,c107429_g1,c112255_g2,c72026_g1,c10365_g1,c101166_g1,c121148_g1,c102577_g3,c160030_g1,c122610_g1,c97582_g2,c117152_g1
GO:0042611	MHC protein complex	cellular_component	0.58818	1	1	1177	33	45663	1	c47094_g1	0
GO:0042613	MHC class II protein complex	cellular_component	0.58818	1	1	1177	33	45663	1	c47094_g1	0
GO:0045158	electron transporter, transferring electrons within cytochrome b6/f complex of photosystem II activity	molecular_function	0.58955	1	1	1177	30	45663	1	c76521_g1	0
GO:0010557	positive regulation of macromolecule biosynthetic process	biological_process	0.59099	1	3	1177	122	45663	2	c103192_g9,c105910_g4	1	c118984_g2
GO:0031328	positive regulation of cellular biosynthetic process	biological_process	0.59099	1	3	1177	122	45663	2	c103192_g9,c105910_g4	1	c118984_g2
GO:0051173	positive regulation of nitrogen compound metabolic process	biological_process	0.59099	1	3	1177	122	45663	2	c103192_g9,c105910_g4	1	c118984_g2
GO:0009082	branched-chain amino acid biosynthetic process	biological_process	0.59264	1	2	1177	73	45663	1	c118025_g2	1	c106343_g1
GO:0018196	peptidyl-asparagine modification	biological_process	0.59275	1	1	1177	35	45663	1	c109777_g3	0
GO:0018279	protein N-linked glycosylation via asparagine	biological_process	0.59275	1	1	1177	35	45663	1	c109777_g3	0
GO:0008013	beta-catenin binding	molecular_function	0.59389	1	1	1177	30	45663	0		1	c118875_g2
GO:0016342	catenin complex	cellular_component	0.59389	1	1	1177	30	45663	0		1	c118875_g2
GO:0019882	antigen processing and presentation	biological_process	0.59396	1	1	1177	34	45663	1	c47094_g1	0
GO:0008643	carbohydrate transport	biological_process	0.59436	1	4	1177	145	45663	3	c119305_g3,c150326_g1,c108633_g14	1	c119572_g1
GO:0043087	regulation of GTPase activity	biological_process	0.59472	1	2	1177	70	45663	0		2	c156579_g1,c101933_g8
GO:0044425	membrane part	cellular_component	0.59539	1	189	1177	7117	45663	89	c20739_g1,c111725_g1,c109422_g1,c47094_g1,c175122_g1,c148859_g1,c125012_g2,c117455_g4,c117507_g1,c119305_g3,c88668_g1,c108743_g1,c126075_g2,c2177_g1,c30747_g1,c71950_g1,c111135_g2,c93242_g1,c98093_g1,c115096_g3,c122451_g1,c110051_g1,c154406_g1,c120655_g2,c86399_g1,c75331_g1,c71207_g1,c105643_g6,c114256_g1,c126517_g1,c102306_g2,c89499_g2,c91202_g2,c74648_g1,c127140_g1,c120206_g4,c109179_g1,c112573…	100	c90160_g1,c116003_g2,c90033_g1,c108590_g3,c105175_g1,c100934_g1,c85930_g1,c113118_g1,c7150_g1,c104226_g4,c127239_g3,c106856_g1,c112255_g2,c120134_g1,c67634_g1,c111447_g1,c97831_g1,c122273_g3,c103889_g1,c101451_g1,c151846_g1,c107429_g1,c96478_g1,c90419_g1,c72447_g1,c88242_g1,c104982_g2,c76680_g1,c118668_g3,c88527_g1,c116180_g1,c115526_g6,c100198_g1,c106962_g2,c114196_g2,c122802_g1,c105263_g3,c1081…
GO:0016646	oxidoreductase activity, acting on the CH-NH group of donors, NAD or NADP as acceptor	molecular_function	0.59698	1	2	1177	79	45663	1	c89162_g1	1	c74263_g1
GO:0008171	O-methyltransferase activity	molecular_function	0.5982	1	3	1177	110	45663	2	c113576_g4,c97122_g2	1	c89700_g1
GO:0043130	ubiquitin binding	molecular_function	0.5992	1	1	1177	33	45663	1	c106022_g1	0
GO:0009891	positive regulation of biosynthetic process	biological_process	0.59946	1	3	1177	123	45663	2	c103192_g9,c105910_g4	1	c118984_g2
GO:0010033	response to organic substance	biological_process	0.60015	1	6	1177	222	45663	2	c110022_g2,c106334_g2	4	c104870_g1,c119184_g1,c46648_g2,c98108_g1
GO:0006163	purine nucleotide metabolic process	biological_process	0.60094	1	33	1177	1341	45663	13	c114466_g1,c78585_g1,c104385_g1,c122451_g1,c93242_g1,c55399_g1,c169030_g1,c121130_g2,c86033_g1,c81149_g1,c109179_g1,c122031_g2,c18347_g1	20	c107429_g1,c113071_g1,c26116_g1,c117152_g1,c97582_g2,c122610_g1,c102577_g3,c101166_g1,c72026_g1,c105374_g1,c112255_g2,c123364_g1,c109638_g2,c104063_g7,c69200_g1,c119853_g2,c160030_g1,c95442_g1,c121148_g1,c10365_g1
GO:0006891	intra-Golgi vesicle-mediated transport	biological_process	0.60149	1	2	1177	69	45663	0		2	c126757_g1,c95017_g1
GO:0061024	membrane organization	biological_process	0.60233	1	11	1177	414	45663	6	c97837_g2,c71950_g1,c51511_g1,c121737_g4,c98676_g2,c20739_g1	5	c95696_g7,c90196_g1,c126792_g2,c99049_g2,c101451_g1
GO:0004017	adenylate kinase activity	molecular_function	0.60241	1	1	1177	32	45663	0		1	c121148_g1
GO:0003682	chromatin binding	molecular_function	0.60273	1	3	1177	107	45663	2	c99522_g1,c13086_g1	1	c113040_g1
GO:0015948	methanogenesis	biological_process	0.60285	1	2	1177	73	45663	2	c124564_g2,c112281_g2	0
GO:0015975	energy derivation by oxidation of reduced inorganic compounds	biological_process	0.60285	1	2	1177	73	45663	2	c124564_g2,c112281_g2	0
GO:0043447	alkane biosynthetic process	biological_process	0.60285	1	2	1177	73	45663	2	c112281_g2,c124564_g2	0
GO:0000793	condensed chromosome	cellular_component	0.60291	1	5	1177	190	45663	1	c113123_g5	4	c29940_g1,c83783_g1,c106817_g3,c110541_g1
GO:0006790	sulfur compound metabolic process	biological_process	0.60329	1	11	1177	420	45663	5	c105147_g1,c121737_g4,c104965_g2,c115308_g1,c117657_g3	6	c123367_g5,c112627_g1,c112945_g3,c109638_g2,c120961_g2,c89700_g1
GO:0015976	carbon utilization	biological_process	0.60422	1	4	1177	166	45663	1	c122031_g2	3	c110081_g1,c105374_g1,c123364_g1
GO:0004190	aspartic-type endopeptidase activity	molecular_function	0.60512	1	9	1177	337	45663	4	c127140_g1,c125854_g2,c74648_g1,c96840_g1	5	c126689_g1,c103160_g1,c126757_g1,c114124_g2,c90033_g1
GO:0070001	aspartic-type peptidase activity	molecular_function	0.60512	1	9	1177	337	45663	4	c74648_g1,c96840_g1,c127140_g1,c125854_g2	5	c126757_g1,c103160_g1,c114124_g2,c90033_g1,c126689_g1
GO:0004197	cysteine-type endopeptidase activity	molecular_function	0.60515	1	6	1177	231	45663	3	c113837_g1,c121737_g4,c10228_g1	3	c112869_g3,c65929_g1,c110218_g1
GO:0015939	pantothenate metabolic process	biological_process	0.60541	1	3	1177	111	45663	2	c119780_g1,c87395_g1	1	c119853_g2
GO:0015940	pantothenate biosynthetic process	biological_process	0.60541	1	3	1177	111	45663	2	c87395_g1,c119780_g1	1	c119853_g2
GO:0009790	embryo development	biological_process	0.60564	1	1	1177	36	45663	0		1	c127252_g1
GO:0072511	divalent inorganic cation transport	biological_process	0.60564	1	8	1177	303	45663	4	c106065_g2,c125012_g2,c108743_g1,c110261_g2	4	c121700_g2,c6186_g1,c113021_g2,c111532_g2
GO:0030414	peptidase inhibitor activity	molecular_function	0.60566	1	4	1177	163	45663	1	c111870_g4	3	c107100_g1,c92921_g2,c92921_g3
GO:0061134	peptidase regulator activity	molecular_function	0.60566	1	4	1177	163	45663	1	c111870_g4	3	c107100_g1,c92921_g2,c92921_g3
GO:0072527	pyrimidine-containing compound metabolic process	biological_process	0.60629	1	14	1177	542	45663	6	c84733_g1,c121737_g4,c90561_g1,c80640_g1,c109179_g1,c94162_g1	8	c69261_g1,c119184_g1,c125087_g4,c94187_g2,c107872_g2,c122382_g2,c95442_g1,c120961_g2
GO:0044106	cellular amine metabolic process	biological_process	0.60639	1	9	1177	371	45663	5	c121737_g4,c105147_g1,c117657_g3,c60624_g1,c122947_g2	4	c112945_g3,c126547_g1,c116560_g1,c107278_g1
GO:0022892	substrate-specific transporter activity	molecular_function	0.60648	1	62	1177	2409	45663	27	c106065_g2,c51676_g1,c2177_g1,c169030_g1,c105129_g1,c93242_g1,c55399_g1,c38359_g1,c112189_g2,c104385_g1,c110051_g1,c122451_g1,c114466_g1,c78585_g1,c93925_g2,c18347_g1,c119115_g5,c106192_g2,c117455_g4,c71680_g1,c89170_g1,c125012_g2,c148859_g1,c81149_g1,c108743_g1,c124017_g1,c103213_g1	35	c101166_g1,c72026_g1,c85735_g1,c120316_g3,c117152_g1,c6186_g1,c118928_g1,c121700_g2,c113071_g1,c26116_g1,c126852_g4,c98987_g3,c102110_g1,c10365_g1,c54978_g1,c96478_g1,c100819_g1,c119853_g2,c90249_g1,c88242_g1,c90752_g1,c160030_g1,c104063_g7,c105929_g1,c69200_g1,c88103_g2,c100439_g1,c112255_g2,c946_g1,c58771_g1,c113491_g1,c111532_g2,c109638_g2,c104174_g1,c91552_g1
GO:0000940	condensed chromosome outer kinetochore	cellular_component	0.60672	1	4	1177	152	45663	1	c113123_g5	3	c106817_g3,c83783_g1,c29940_g1
GO:0030658	transport vesicle membrane	cellular_component	0.60715	1	3	1177	111	45663	1	c120206_g4	2	c85930_g1,c76797_g1
GO:0030131	clathrin adaptor complex	cellular_component	0.6074	1	1	1177	30	45663	0		1	c104982_g2
GO:0008094	DNA-dependent ATPase activity	molecular_function	0.60764	1	3	1177	109	45663	2	c116868_g1,c97122_g2	1	c108535_g1
GO:0032505	reproduction of a single-celled organism	biological_process	0.6092	1	4	1177	150	45663	3	c82350_g1,c175122_g1,c113036_g2	1	c127252_g1
GO:0051087	chaperone binding	molecular_function	0.60946	1	2	1177	74	45663	2	c82350_g1,c122719_g2	0
GO:0006551	leucine metabolic process	biological_process	0.60985	1	4	1177	160	45663	1	c122947_g2	3	c107278_g1,c106343_g1,c126547_g1
GO:0016765	transferase activity, transferring alkyl or aryl (other than methyl) groups	molecular_function	0.61021	1	4	1177	160	45663	4	c81937_g2,c110925_g1,c123935_g1,c60624_g1	0
GO:0019049	evasion or tolerance of host defenses by virus	biological_process	0.61079	1	1	1177	36	45663	0		1	c86740_g1
GO:1902911	protein kinase complex	cellular_component	0.61119	1	4	1177	153	45663	2	c99524_g1,c91970_g1	2	c130308_g1,c36774_g1
GO:0000777	condensed chromosome kinetochore	cellular_component	0.61231	1	4	1177	154	45663	1	c113123_g5	3	c29940_g1,c83783_g1,c106817_g3
GO:0000779	condensed chromosome, centromeric region	cellular_component	0.61231	1	4	1177	154	45663	1	c113123_g5	3	c29940_g1,c83783_g1,c106817_g3
GO:0010628	positive regulation of gene expression	biological_process	0.61245	1	3	1177	125	45663	2	c105910_g4,c103192_g9	1	c118984_g2
GO:0016861	intramolecular oxidoreductase activity, interconverting aldoses and ketoses	molecular_function	0.61364	1	2	1177	84	45663	1	c123083_g1	1	c122610_g1
GO:0015937	coenzyme A biosynthetic process	biological_process	0.61456	1	1	1177	32	45663	0		1	c119853_g2
GO:0033866	nucleoside bisphosphate biosynthetic process	biological_process	0.61456	1	1	1177	32	45663	0		1	c119853_g2
GO:0034030	ribonucleoside bisphosphate biosynthetic process	biological_process	0.61456	1	1	1177	32	45663	0		1	c119853_g2
GO:0034033	purine nucleoside bisphosphate biosynthetic process	biological_process	0.61456	1	1	1177	32	45663	0		1	c119853_g2
GO:0051168	nuclear export	biological_process	0.61555	1	1	1177	38	45663	1	c123865_g3	0
GO:0044459	plasma membrane part	cellular_component	0.61626	1	14	1177	541	45663	7	c2177_g1,c94594_g1,c117455_g4,c88144_g1,c47094_g1,c87727_g2,c98093_g1	7	c127239_g3,c118875_g2,c67634_g1,c87826_g1,c90160_g1,c85735_g1,c946_g1
GO:0009061	anaerobic respiration	biological_process	0.61626	1	2	1177	75	45663	2	c112281_g2,c124564_g2	0
GO:0046486	glycerolipid metabolic process	biological_process	0.61642	1	12	1177	437	45663	6	c71207_g1,c84165_g1,c89162_g1,c154406_g1,c94386_g2,c114442_g4	6	c112293_g3,c111540_g3,c122273_g3,c92855_g2,c57316_g1,c100534_g1
GO:0005216	ion channel activity	molecular_function	0.61696	1	13	1177	504	45663	6	c125012_g2,c2177_g1,c51676_g1,c89170_g1,c93925_g2,c108743_g1	7	c102110_g1,c90752_g1,c90249_g1,c6186_g1,c85735_g1,c120316_g3,c100439_g1
GO:0022838	substrate-specific channel activity	molecular_function	0.61696	1	13	1177	504	45663	6	c93925_g2,c108743_g1,c125012_g2,c2177_g1,c89170_g1,c51676_g1	7	c90752_g1,c90249_g1,c6186_g1,c85735_g1,c120316_g3,c100439_g1,c102110_g1
GO:0072509	divalent inorganic cation transmembrane transporter activity	molecular_function	0.61743	1	6	1177	227	45663	3	c125012_g2,c106065_g2,c108743_g1	3	c111532_g2,c121700_g2,c6186_g1
GO:0006839	mitochondrial transport	biological_process	0.61781	1	2	1177	76	45663	1	c105643_g6	1	c86642_g1
GO:0008757	S-adenosylmethionine-dependent methyltransferase activity	molecular_function	0.61838	1	6	1177	228	45663	4	c81941_g1,c97122_g2,c120906_g1,c89262_g1	2	c89700_g1,c109961_g1
GO:0006144	purine nucleobase metabolic process	biological_process	0.62125	1	19	1177	737	45663	8	c109179_g1,c84733_g1,c113089_g2,c94162_g1,c80640_g1,c24558_g1,c121737_g4,c90561_g1	11	c111117_g1,c95442_g1,c121148_g1,c94187_g2,c107872_g2,c69261_g1,c105374_g1,c122382_g2,c110218_g1,c119184_g1,c112869_g3
GO:0009966	regulation of signal transduction	biological_process	0.62191	1	5	1177	195	45663	3	c120765_g5,c111135_g2,c87395_g1	2	c122859_g1,c121751_g2
GO:0000280	nuclear division	biological_process	0.62281	1	5	1177	187	45663	2	c149742_g1,c113123_g5	3	c29940_g1,c110541_g1,c106817_g3
GO:0016592	mediator complex	cellular_component	0.62346	1	5	1177	203	45663	2	c73511_g1,c94162_g1	3	c104063_g7,c120213_g5,c118875_g2
GO:0003333	amino acid transmembrane transport	biological_process	0.62352	1	2	1177	81	45663	0		2	c98987_g3,c118928_g1
GO:0043624	cellular protein complex disassembly	biological_process	0.62361	1	2	1177	79	45663	0		2	c63372_g1,c97073_g1
GO:0051346	negative regulation of hydrolase activity	biological_process	0.62479	1	1	1177	41	45663	0		1	c106908_g2
GO:0009259	ribonucleotide metabolic process	biological_process	0.62527	1	33	1177	1349	45663	13	c121130_g2,c81149_g1,c86033_g1,c109179_g1,c122031_g2,c18347_g1,c114466_g1,c78585_g1,c122451_g1,c104385_g1,c93242_g1,c55399_g1,c169030_g1	20	c105374_g1,c112255_g2,c109638_g2,c123364_g1,c104063_g7,c69200_g1,c119853_g2,c160030_g1,c95442_g1,c10365_g1,c121148_g1,c107429_g1,c113071_g1,c26116_g1,c97582_g2,c117152_g1,c122610_g1,c101166_g1,c102577_g3,c72026_g1
GO:0032504	multicellular organism reproduction	biological_process	0.62579	1	4	1177	163	45663	3	c97837_g2,c120639_g1,c98676_g2	1	c126792_g2
GO:0019033	viral tegument	cellular_component	0.6262	1	1	1177	37	45663	1	c102111_g1	0
GO:0006801	superoxide metabolic process	biological_process	0.62731	1	1	1177	43	45663	1	c119848_g2	0
GO:0030001	metal ion transport	biological_process	0.62914	1	30	1177	1156	45663	15	c108743_g1,c121130_g2,c124017_g1,c103213_g1,c71680_g1,c38359_g1,c86033_g1,c93156_g2,c125012_g2,c110261_g2,c106192_g2,c106065_g2,c2177_g1,c119780_g1,c119115_g5	15	c100439_g1,c113021_g2,c111532_g2,c91552_g1,c104174_g1,c121700_g2,c88103_g2,c99622_g1,c85735_g1,c98325_g1,c6186_g1,c83057_g1,c115541_g1,c125260_g3,c100819_g1
GO:0000917	barrier septum assembly	biological_process	0.63004	1	4	1177	155	45663	3	c82350_g1,c175122_g1,c113036_g2	1	c127252_g1
GO:0090529	cell septum assembly	biological_process	0.63004	1	4	1177	155	45663	3	c82350_g1,c175122_g1,c113036_g2	1	c127252_g1
GO:1902600	hydrogen ion transmembrane transport	biological_process	0.63049	1	13	1177	550	45663	5	c55399_g1,c18347_g1,c104385_g1,c81149_g1,c148859_g1	8	c106962_g2,c117152_g1,c109638_g2,c160030_g1,c113491_g1,c104063_g7,c10365_g1,c69200_g1
GO:0008839	4-hydroxy-tetrahydrodipicolinate reductase	molecular_function	0.63087	1	1	1177	36	45663	0		1	c78868_g1
GO:0044743	intracellular protein transmembrane import	biological_process	0.63104	1	2	1177	77	45663	1	c105643_g6	1	c86642_g1
GO:0065002	intracellular protein transmembrane transport	biological_process	0.63104	1	2	1177	77	45663	1	c105643_g6	1	c86642_g1
GO:0019855	calcium channel inhibitor activity	molecular_function	0.63158	1	1	1177	33	45663	0		1	c105263_g3
GO:0016810	hydrolase activity, acting on carbon-nitrogen (but not peptide) bonds	molecular_function	0.63201	1	4	1177	165	45663	0		4	c95696_g4,c118743_g2,c123767_g1,c102577_g3
GO:0006821	chloride transport	biological_process	0.63207	1	1	1177	32	45663	0		1	c126852_g4
GO:0009147	pyrimidine nucleoside triphosphate metabolic process	biological_process	0.63337	1	1	1177	44	45663	0		1	c95442_g1
GO:0000808	origin recognition complex	cellular_component	0.63356	1	1	1177	35	45663	0		1	c95810_g1
GO:0043414	macromolecule methylation	biological_process	0.63448	1	6	1177	217	45663	4	c126387_g3,c81941_g1,c89262_g1,c126387_g2	2	c89700_g1,c109961_g1
GO:0019082	viral protein processing	biological_process	0.63467	1	1	1177	37	45663	1	c66143_g1	0
GO:0051240	positive regulation of multicellular organismal process	biological_process	0.63655	1	1	1177	41	45663	1	c87395_g1	0
GO:0019058	viral life cycle	biological_process	0.63658	1	14	1177	535	45663	8	c117543_g2,c111368_g1,c102269_g1,c110051_g1,c113169_g1,c2177_g1,c121737_g4,c66143_g1	6	c90249_g1,c108728_g2,c53383_g1,c34154_g1,c23465_g1,c109197_g1
GO:0044421	extracellular region part	cellular_component	0.63781	1	10	1177	401	45663	8	c67463_g1,c100541_g3,c55343_g1,c120765_g5,c105971_g10,c107803_g1,c114137_g4,c112765_g1	2	c104982_g2,c80191_g1
GO:0031401	positive regulation of protein modification process	biological_process	0.63867	1	1	1177	38	45663	1	c120765_g5	0
GO:1901657	glycosyl compound metabolic process	biological_process	0.63953	1	35	1177	1439	45663	14	c169030_g1,c93242_g1,c55399_g1,c104385_g1,c114466_g1,c78585_g1,c122031_g2,c18347_g1,c105147_g1,c106683_g3,c86033_g1,c81149_g1,c74514_g1,c121130_g2	21	c112945_g3,c101166_g1,c72026_g1,c89700_g1,c97582_g2,c117152_g1,c122610_g1,c113071_g1,c26116_g1,c107429_g1,c121148_g1,c10365_g1,c119853_g2,c160030_g1,c95442_g1,c104063_g7,c69200_g1,c105374_g1,c112255_g2,c123364_g1,c109638_g2
GO:1901607	alpha-amino acid biosynthetic process	biological_process	0.63968	1	13	1177	541	45663	4	c89162_g1,c112281_g2,c105147_g1,c60624_g1	9	c120706_g5,c124342_g1,c123367_g5,c106343_g1,c78868_g1,c74263_g1,c112945_g3,c109638_g2,c116560_g1
GO:0019643	reductive tricarboxylic acid cycle	biological_process	0.64002	1	1	1177	40	45663	1	c78484_g1	0
GO:0046112	nucleobase biosynthetic process	biological_process	0.64103	1	1	1177	42	45663	0		1	c125087_g4
GO:0006213	pyrimidine nucleoside metabolic process	biological_process	0.64105	1	1	1177	41	45663	0		1	c95442_g1
GO:0009144	purine nucleoside triphosphate metabolic process	biological_process	0.6421	1	29	1177	1211	45663	11	c104385_g1,c86033_g1,c81149_g1,c121130_g2,c114466_g1,c78585_g1,c18347_g1,c122031_g2,c169030_g1,c93242_g1,c55399_g1	18	c104063_g7,c113071_g1,c26116_g1,c69200_g1,c112255_g2,c105374_g1,c107429_g1,c109638_g2,c123364_g1,c121148_g1,c10365_g1,c101166_g1,c72026_g1,c97582_g2,c117152_g1,c95442_g1,c122610_g1,c160030_g1
GO:0009205	purine ribonucleoside triphosphate metabolic process	biological_process	0.6421	1	29	1177	1211	45663	11	c121130_g2,c114466_g1,c78585_g1,c104385_g1,c86033_g1,c81149_g1,c93242_g1,c55399_g1,c18347_g1,c122031_g2,c169030_g1	18	c112255_g2,c107429_g1,c105374_g1,c123364_g1,c109638_g2,c104063_g7,c113071_g1,c26116_g1,c69200_g1,c97582_g2,c117152_g1,c122610_g1,c95442_g1,c160030_g1,c121148_g1,c10365_g1,c101166_g1,c72026_g1
GO:1903825	organic acid transmembrane transport	biological_process	0.64236	1	2	1177	84	45663	0		2	c98987_g3,c118928_g1
GO:0003690	double-stranded DNA binding	molecular_function	0.6428	1	3	1177	112	45663	0		3	c107431_g5,c109911_g1,c119516_g1
GO:0010562	positive regulation of phosphorus metabolic process	biological_process	0.64297	1	1	1177	39	45663	1	c120765_g5	0
GO:0045937	positive regulation of phosphate metabolic process	biological_process	0.64297	1	1	1177	39	45663	1	c120765_g5	0
GO:0032506	cytokinetic process	biological_process	0.64297	1	4	1177	159	45663	3	c82350_g1,c175122_g1,c113036_g2	1	c127252_g1
GO:1902410	mitotic cytokinetic process	biological_process	0.64297	1	4	1177	159	45663	3	c82350_g1,c113036_g2,c175122_g1	1	c127252_g1
GO:0008236	serine-type peptidase activity	molecular_function	0.64317	1	14	1177	529	45663	10	c71950_g1,c105309_g1,c89715_g1,c66143_g1,c119761_g1,c114570_g8,c89715_g2,c125214_g2,c116013_g3,c123934_g1	4	c111988_g2,c114445_g2,c87272_g1,c112869_g3
GO:0017171	serine hydrolase activity	molecular_function	0.64317	1	14	1177	529	45663	10	c116013_g3,c123934_g1,c105309_g1,c119761_g1,c89715_g1,c66143_g1,c114570_g8,c89715_g2,c125214_g2,c71950_g1	4	c112869_g3,c114445_g2,c87272_g1,c111988_g2
GO:0098796	membrane protein complex	cellular_component	0.64425	1	57	1177	2255	45663	23	c84792_g4,c148859_g1,c81149_g1,c88144_g1,c47094_g1,c120206_g4,c18347_g1,c89499_g2,c20739_g1,c89162_g1,c126517_g1,c114466_g1,c105643_g6,c112965_g1,c98093_g1,c93242_g1,c84875_g1,c71950_g1,c2177_g1,c114570_g8,c169030_g1,c106331_g7,c123848_g2	34	c104578_g1,c106962_g2,c106856_g1,c112255_g2,c115526_g6,c92733_g1,c76797_g1,c113491_g1,c104063_g7,c105929_g1,c127239_g3,c118668_g3,c117476_g1,c69200_g1,c104982_g2,c87826_g1,c85930_g1,c105175_g1,c160030_g1,c116003_g2,c107429_g1,c111811_g4,c101451_g1,c105572_g1,c113071_g1,c26116_g1,c118875_g2,c85735_g1,c122273_g3,c117152_g1,c59989_g1,c86642_g1,c108139_g1,c114196_g2
GO:0012506	vesicle membrane	cellular_component	0.64494	1	4	1177	160	45663	1	c120206_g4	3	c85930_g1,c108584_g1,c76797_g1
GO:0009187	cyclic nucleotide metabolic process	biological_process	0.64532	1	1	1177	39	45663	1	c109179_g1	0
GO:0009161	ribonucleoside monophosphate metabolic process	biological_process	0.64532	1	30	1177	1243	45663	12	c78585_g1,c121130_g2,c114466_g1,c122451_g1,c81149_g1,c104385_g1,c86033_g1,c55399_g1,c93242_g1,c169030_g1,c18347_g1,c122031_g2	18	c123364_g1,c109638_g2,c112255_g2,c107429_g1,c105374_g1,c69200_g1,c26116_g1,c113071_g1,c104063_g7,c122610_g1,c160030_g1,c117152_g1,c97582_g2,c72026_g1,c10365_g1,c101166_g1,c121148_g1,c102577_g3
GO:0044877	macromolecular complex binding	molecular_function	0.64562	1	13	1177	498	45663	8	c99522_g1,c115653_g1,c84165_g1,c73511_g1,c121098_g3,c13086_g1,c94386_g2,c124564_g2	5	c38340_g1,c113040_g1,c108139_g1,c114196_g2,c130308_g1
GO:0045259	proton-transporting ATP synthase complex	cellular_component	0.64677	1	7	1177	306	45663	2	c81149_g1,c18347_g1	5	c160030_g1,c69200_g1,c107429_g1,c117152_g1,c104063_g7
GO:0070838	divalent metal ion transport	biological_process	0.64697	1	7	1177	274	45663	4	c110261_g2,c108743_g1,c106065_g2,c125012_g2	3	c6186_g1,c113021_g2,c111532_g2
GO:0003006	developmental process involved in reproduction	biological_process	0.64893	1	3	1177	123	45663	3	c73609_g2,c105910_g4,c84875_g1	0
GO:0009199	ribonucleoside triphosphate metabolic process	biological_process	0.64912	1	29	1177	1214	45663	11	c121130_g2,c114466_g1,c78585_g1,c86033_g1,c104385_g1,c81149_g1,c93242_g1,c55399_g1,c122031_g2,c18347_g1,c169030_g1	18	c105374_g1,c107429_g1,c112255_g2,c123364_g1,c109638_g2,c104063_g7,c113071_g1,c26116_g1,c69200_g1,c97582_g2,c117152_g1,c160030_g1,c95442_g1,c122610_g1,c121148_g1,c10365_g1,c101166_g1,c72026_g1
GO:0010646	regulation of cell communication	biological_process	0.65025	1	5	1177	201	45663	3	c87395_g1,c120765_g5,c111135_g2	2	c121751_g2,c122859_g1
GO:0023051	regulation of signaling	biological_process	0.65025	1	5	1177	201	45663	3	c87395_g1,c111135_g2,c120765_g5	2	c121751_g2,c122859_g1
GO:0008677	2-dehydropantoate 2-reductase activity	molecular_function	0.65087	1	1	1177	34	45663	1	c119780_g1	0
GO:0019814	immunoglobulin complex	cellular_component	0.65267	1	1	1177	39	45663	1	c115653_g1	0
GO:0046912	transferase activity, transferring acyl groups, acyl groups converted into alkyl on transfer	molecular_function	0.65404	1	1	1177	49	45663	0		1	c114981_g1
GO:0031012	extracellular matrix	cellular_component	0.655	1	5	1177	208	45663	4	c67463_g1,c105971_g10,c55343_g1,c114137_g4	1	c80191_g1
GO:0030682	evasion or tolerance of host defense response	biological_process	0.65541	1	1	1177	40	45663	0		1	c86740_g1
GO:0051807	evasion or tolerance of defense response of other organism involved in symbiotic interaction	biological_process	0.65541	1	1	1177	40	45663	0		1	c86740_g1
GO:0008146	sulfotransferase activity	molecular_function	0.65554	1	1	1177	36	45663	1	c113740_g4	0
GO:0000281	mitotic cytokinesis	biological_process	0.65558	1	4	1177	161	45663	3	c175122_g1,c113036_g2,c82350_g1	1	c127252_g1
GO:0061640	cytoskeleton-dependent cytokinesis	biological_process	0.65558	1	4	1177	161	45663	3	c82350_g1,c113036_g2,c175122_g1	1	c127252_g1
GO:0016616	oxidoreductase activity, acting on the CH-OH group of donors, NAD or NADP as acceptor	molecular_function	0.65884	1	13	1177	532	45663	3	c122947_g2,c113040_g4,c119780_g1	10	c111540_g3,c107278_g1,c107686_g2,c124342_g1,c113268_g5,c126547_g1,c48412_g1,c72974_g2,c100819_g1,c101236_g1
GO:0006368	transcription elongation from RNA polymerase II promoter	biological_process	0.66199	1	1	1177	46	45663	1	c103192_g9	0
GO:0009060	aerobic respiration	biological_process	0.66251	1	3	1177	136	45663	1	c78484_g1	2	c26116_g1,c114981_g1
GO:0030203	glycosaminoglycan metabolic process	biological_process	0.66305	1	4	1177	163	45663	3	c94386_g2,c108362_g2,c84165_g1	1	c112293_g3
GO:0046034	ATP metabolic process	biological_process	0.66323	1	28	1177	1178	45663	11	c18347_g1,c122031_g2,c169030_g1,c93242_g1,c55399_g1,c104385_g1,c86033_g1,c81149_g1,c121130_g2,c114466_g1,c78585_g1	17	c121148_g1,c10365_g1,c101166_g1,c72026_g1,c117152_g1,c97582_g2,c122610_g1,c160030_g1,c104063_g7,c113071_g1,c26116_g1,c69200_g1,c112255_g2,c105374_g1,c107429_g1,c123364_g1,c109638_g2
GO:0004930	G-protein coupled receptor activity	molecular_function	0.66355	1	4	1177	174	45663	2	c160115_g1,c115096_g3	2	c36774_g1,c113137_g1
GO:0009036	Type II site-specific deoxyribonuclease activity	molecular_function	0.6649	1	2	1177	80	45663	1	c110218_g3	1	c120395_g1
GO:0009359	Type II site-specific deoxyribonuclease complex	cellular_component	0.6649	1	2	1177	80	45663	1	c110218_g3	1	c120395_g1
GO:0015666	restriction endodeoxyribonuclease activity	molecular_function	0.6649	1	2	1177	80	45663	1	c110218_g3	1	c120395_g1
GO:0008173	RNA methyltransferase activity	molecular_function	0.66541	1	3	1177	122	45663	1	c120906_g1	2	c113137_g1,c89700_g1
GO:0004180	carboxypeptidase activity	molecular_function	0.66554	1	3	1177	124	45663	2	c123934_g1,c116013_g3	1	c87272_g1
GO:0042575	DNA polymerase complex	cellular_component	0.66555	1	5	1177	202	45663	4	c98235_g1,c100504_g1,c113095_g3,c95583_g1	1	c123461_g2
GO:0042537	benzene-containing compound metabolic process	biological_process	0.66637	1	3	1177	132	45663	1	c122947_g2	2	c107278_g1,c126547_g1
GO:0009123	nucleoside monophosphate metabolic process	biological_process	0.66861	1	30	1177	1254	45663	12	c78585_g1,c114466_g1,c121130_g2,c81149_g1,c122451_g1,c104385_g1,c86033_g1,c55399_g1,c93242_g1,c169030_g1,c18347_g1,c122031_g2	18	c109638_g2,c123364_g1,c112255_g2,c105374_g1,c107429_g1,c69200_g1,c26116_g1,c113071_g1,c104063_g7,c122610_g1,c160030_g1,c117152_g1,c97582_g2,c72026_g1,c10365_g1,c101166_g1,c121148_g1,c102577_g3
GO:0032040	small-subunit processome	cellular_component	0.6695	1	2	1177	83	45663	1	c74648_g1	1	c111809_g1
GO:1901068	guanosine-containing compound metabolic process	biological_process	0.66988	1	1	1177	47	45663	0		1	c95442_g1
GO:0010604	positive regulation of macromolecule metabolic process	biological_process	0.6706	1	4	1177	177	45663	3	c105910_g4,c103192_g9,c120765_g5	1	c118984_g2
GO:0005975	carbohydrate metabolic process	biological_process	0.67126	1	58	1177	2293	45663	19	c122031_g2,c88144_g2,c123083_g1,c88144_g1,c53396_g1,c120244_g1,c89170_g1,c94386_g2,c109639_g1,c108362_g2,c123434_g2,c109777_g3,c87395_g1,c126636_g1,c109945_g1,c95076_g1,c88144_g3,c90651_g2,c84165_g1	39	c114981_g1,c101236_g1,c110452_g2,c117152_g3,c116003_g2,c87333_g2,c113118_g1,c92761_g1,c94522_g1,c109006_g1,c102620_g1,c44267_g1,c123767_g1,c111540_g3,c112293_g3,c105374_g1,c115526_g6,c63625_g1,c104219_g1,c110322_g2,c95358_g1,c107205_g1,c123364_g1,c104174_g1,c107205_g3,c78491_g1,c111711_g5,c111875_g4,c103636_g1,c96971_g1,c125667_g1,c117152_g1,c119940_g1,c122610_g1,c117152_g4,c79841_g1,c108728_g2,c…
GO:0009141	nucleoside triphosphate metabolic process	biological_process	0.67298	1	29	1177	1230	45663	11	c78585_g1,c121130_g2,c114466_g1,c104385_g1,c86033_g1,c81149_g1,c55399_g1,c93242_g1,c18347_g1,c122031_g2,c169030_g1	18	c123364_g1,c109638_g2,c112255_g2,c107429_g1,c105374_g1,c26116_g1,c69200_g1,c104063_g7,c113071_g1,c95442_g1,c122610_g1,c160030_g1,c117152_g1,c97582_g2,c72026_g1,c121148_g1,c10365_g1,c101166_g1
GO:0019012	virion	cellular_component	0.67327	1	26	1177	1024	45663	16	c118686_g1,c86399_g1,c110816_g1,c112765_g1,c13181_g1,c109745_g1,c105129_g1,c107308_g5,c110318_g5,c27861_g1,c2177_g1,c113169_g1,c102111_g1,c71950_g1,c123573_g7,c126817_g2	10	c55508_g1,c122661_g1,c83783_g1,c95358_g1,c111102_g3,c21863_g2,c120227_g3,c104893_g1,c127152_g4,c83099_g1
GO:0071944	cell periphery	cellular_component	0.67557	1	34	1177	1350	45663	18	c88144_g2,c121615_g3,c105147_g1,c113365_g1,c47094_g1,c88144_g1,c120244_g1,c89170_g1,c94594_g1,c117455_g4,c87727_g2,c97837_g2,c119761_g1,c2177_g1,c98093_g1,c86480_g1,c88144_g3,c13181_g1	16	c87333_g2,c90160_g1,c87826_g1,c88103_g2,c127239_g3,c126792_g2,c946_g1,c95358_g1,c23650_g1,c63625_g1,c67634_g1,c112945_g3,c85735_g1,c118875_g2,c54321_g1,c151846_g1
GO:0065008	regulation of biological quality	biological_process	0.67588	1	33	1177	1261	45663	14	c102306_g2,c125214_g2,c105147_g1,c113040_g4,c88878_g1,c125012_g2,c120765_g5,c2177_g1,c66143_g1,c122451_g1,c114921_g2,c117539_g1,c110051_g1,c79467_g2	19	c100819_g1,c54978_g1,c97073_g1,c88242_g1,c107436_g1,c72974_g2,c125594_g3,c105929_g1,c116180_g1,c58771_g1,c109728_g3,c86740_g1,c113268_g5,c112945_g3,c6186_g1,c103889_g1,c110218_g1,c60433_g1,c111514_g3
GO:0045333	cellular respiration	biological_process	0.67653	1	15	1177	634	45663	9	c114466_g1,c121130_g2,c78484_g1,c93242_g1,c169030_g1,c121598_g2,c86033_g1,c112281_g2,c124564_g2	6	c97582_g2,c112255_g2,c113071_g1,c114981_g1,c26116_g1,c122661_g1
GO:0006040	amino sugar metabolic process	biological_process	0.67707	1	2	1177	81	45663	0		2	c107686_g2,c96448_g1
GO:0010506	regulation of autophagy	biological_process	0.67804	1	3	1177	133	45663	2	c73511_g1,c100541_g3	1	c99096_g1
GO:0071949	FAD binding	molecular_function	0.67816	1	3	1177	112	45663	1	c119780_g1	2	c113137_g1,c67015_g1
GO:0016226	iron-sulfur cluster assembly	biological_process	0.67835	1	1	1177	39	45663	1	c80160_g2	0
GO:0031163	metallo-sulfur cluster assembly	biological_process	0.67835	1	1	1177	39	45663	1	c80160_g2	0
GO:0050660	flavin adenine dinucleotide binding	molecular_function	0.67845	1	7	1177	266	45663	1	c119780_g1	6	c113137_g1,c67015_g1,c117039_g1,c78755_g2,c67015_g2,c78755_g1
GO:0009396	folic acid-containing compound biosynthetic process	biological_process	0.67857	1	3	1177	133	45663	2	c89162_g1,c112281_g2	1	c74263_g1
GO:0022836	gated channel activity	molecular_function	0.67864	1	7	1177	293	45663	4	c51676_g1,c108743_g1,c89170_g1,c125012_g2	3	c6186_g1,c120316_g3,c85735_g1
GO:0098656	anion transmembrane transport	biological_process	0.6789	1	2	1177	90	45663	0		2	c118928_g1,c98987_g3
GO:0006694	steroid biosynthetic process	biological_process	0.67919	1	6	1177	238	45663	2	c113040_g4,c119780_g1	4	c113137_g1,c113268_g5,c72974_g2,c100819_g1
GO:0006165	nucleoside diphosphate phosphorylation	biological_process	0.68051	1	5	1177	242	45663	1	c122031_g2	4	c95442_g1,c122610_g1,c123364_g1,c105374_g1
GO:0042981	regulation of apoptotic process	biological_process	0.68173	1	3	1177	125	45663	2	c111218_g3,c87395_g1	1	c103257_g2
GO:0050896	response to stimulus	biological_process	0.68283	1	144	1177	5482	45663	62	c86113_g1,c106334_g2,c113234_g5,c117539_g1,c115592_g4,c92661_g1,c108241_g7,c111781_g1,c91970_g1,c55643_g1,c109580_g4,c89170_g1,c103456_g1,c96781_g1,c105147_g1,c118861_g3,c118861_g4,c61855_g2,c95219_g1,c114466_g1,c87395_g1,c160115_g1,c70676_g1,c84875_g1,c110022_g2,c107663_g1,c120765_g5,c118608_g1,c110164_g1,c130836_g1,c67463_g1,c88144_g3,c114921_g2,c121737_g4,c99127_g2,c109745_g1,c51676_g1,c111940…	82	c87826_g1,c119184_g1,c104063_g7,c126428_g1,c123767_g1,c92921_g3,c110744_g2,c123796_g2,c76665_g1,c109916_g1,c127252_g1,c111514_g3,c7548_g1,c86740_g1,c43293_g1,c113127_g1,c95492_g1,c113137_g1,c92921_g2,c115541_g1,c127124_g5,c109961_g1,c119516_g1,c123364_g1,c120395_g1,c58771_g1,c102781_g3,c76797_g1,c121363_g5,c120316_g1,c112377_g2,c121700_g2,c114060_g1,c122859_g1,c74940_g1,c109916_g2,c165998_g1,c121…
GO:0006730	one-carbon metabolic process	biological_process	0.68441	1	1	1177	50	45663	0		1	c110081_g1
GO:0000785	chromatin	cellular_component	0.68487	1	4	1177	161	45663	3	c13086_g1,c120639_g1,c99522_g1	1	c113040_g1
GO:0017119	Golgi transport complex	cellular_component	0.68547	1	1	1177	41	45663	0		1	c126757_g1
GO:0046939	nucleotide phosphorylation	biological_process	0.68612	1	5	1177	243	45663	1	c122031_g2	4	c105374_g1,c123364_g1,c95442_g1,c122610_g1
GO:0009664	plant-type cell wall organization	biological_process	0.68641	1	1	1177	48	45663	0		1	c113118_g1
GO:0071669	plant-type cell wall organization or biogenesis	biological_process	0.68641	1	1	1177	48	45663	0		1	c113118_g1
GO:0061025	membrane fusion	biological_process	0.68702	1	3	1177	128	45663	2	c98676_g2,c97837_g2	1	c126792_g2
GO:0070008	serine-type exopeptidase activity	molecular_function	0.6878	1	4	1177	167	45663	3	c66143_g1,c116013_g3,c123934_g1	1	c87272_g1
GO:0003747	translation release factor activity	molecular_function	0.68799	1	1	1177	41	45663	0		1	c63372_g1
GO:0008079	translation termination factor activity	molecular_function	0.68799	1	1	1177	41	45663	0		1	c63372_g1
GO:0018444	translation release factor complex	cellular_component	0.68799	1	1	1177	41	45663	0		1	c63372_g1
GO:0019637	organophosphate metabolic process	biological_process	0.68858	1	55	1177	2226	45663	21	c71207_g1,c78585_g1,c114466_g1,c58298_g1,c154406_g1,c104385_g1,c122451_g1,c114442_g4,c55399_g1,c126636_g1,c93242_g1,c87395_g1,c119780_g1,c169030_g1,c121130_g2,c86033_g1,c81149_g1,c109179_g1,c89162_g1,c122031_g2,c18347_g1	34	c122949_g5,c107429_g1,c96967_g1,c26116_g1,c113071_g1,c117152_g4,c122610_g1,c122273_g3,c117152_g1,c97582_g2,c72026_g1,c78491_g1,c107205_g3,c102577_g3,c101166_g1,c57316_g1,c104219_g1,c109638_g2,c123364_g1,c107205_g1,c123767_g1,c105374_g1,c111540_g3,c112255_g2,c69200_g1,c104063_g7,c160030_g1,c95442_g1,c119853_g2,c101236_g1,c117152_g3,c92855_g2,c121148_g1,c10365_g1
GO:0009089	lysine biosynthetic process via diaminopimelate	biological_process	0.68949	1	1	1177	41	45663	0		1	c78868_g1
GO:0046451	diaminopimelate metabolic process	biological_process	0.68949	1	1	1177	41	45663	0		1	c78868_g1
GO:0032259	methylation	biological_process	0.68955	1	7	1177	266	45663	5	c126387_g3,c115383_g1,c81941_g1,c89262_g1,c126387_g2	2	c89700_g1,c109961_g1
GO:0016628	oxidoreductase activity, acting on the CH-CH group of donors, NAD or NADP as acceptor	molecular_function	0.6896	1	3	1177	127	45663	0		3	c67015_g1,c82249_g2,c78868_g1
GO:0009309	amine biosynthetic process	biological_process	0.69104	1	4	1177	183	45663	2	c60624_g1,c105147_g1	2	c116560_g1,c112945_g3
GO:0042401	cellular biogenic amine biosynthetic process	biological_process	0.69104	1	4	1177	183	45663	2	c60624_g1,c105147_g1	2	c112945_g3,c116560_g1
GO:0006357	regulation of transcription from RNA polymerase II promoter	biological_process	0.69234	1	5	1177	226	45663	3	c103192_g9,c94162_g1,c73511_g1	2	c104063_g7,c120213_g5
GO:0005774	vacuolar membrane	cellular_component	0.69313	1	1	1177	40	45663	0		1	c151846_g1
GO:0051607	defense response to virus	biological_process	0.69333	1	2	1177	89	45663	0		2	c104893_g1,c86740_g1
GO:0016614	oxidoreductase activity, acting on CH-OH group of donors	molecular_function	0.69435	1	14	1177	584	45663	3	c113040_g4,c119780_g1,c122947_g2	11	c107686_g2,c113268_g5,c124342_g1,c126547_g1,c72974_g2,c48412_g1,c100819_g1,c101236_g1,c111540_g3,c107278_g1,c115541_g1
GO:0003968	RNA-directed RNA polymerase activity	molecular_function	0.69472	1	4	1177	170	45663	2	c113089_g2,c24558_g1	2	c110218_g1,c112869_g3
GO:0031379	RNA-directed RNA polymerase complex	cellular_component	0.69472	1	4	1177	170	45663	2	c113089_g2,c24558_g1	2	c110218_g1,c112869_g3
GO:0008202	steroid metabolic process	biological_process	0.69582	1	6	1177	242	45663	2	c119780_g1,c113040_g4	4	c100819_g1,c72974_g2,c113137_g1,c113268_g5
GO:0072528	pyrimidine-containing compound biosynthetic process	biological_process	0.69611	1	3	1177	135	45663	0		3	c120961_g2,c95442_g1,c125087_g4
GO:0044437	vacuolar part	cellular_component	0.69663	1	1	1177	41	45663	0		1	c151846_g1
GO:0004673	protein histidine kinase activity	molecular_function	0.697	1	3	1177	127	45663	2	c99524_g1,c91970_g1	1	c36774_g1
GO:0009365	protein histidine kinase complex	cellular_component	0.697	1	3	1177	127	45663	2	c99524_g1,c91970_g1	1	c36774_g1
GO:0016775	phosphotransferase activity, nitrogenous group as acceptor	molecular_function	0.697	1	3	1177	127	45663	2	c99524_g1,c91970_g1	1	c36774_g1
GO:0044766	multi-organism transport	biological_process	0.69733	1	2	1177	90	45663	1	c113169_g1	1	c119976_g8
GO:0046794	transport of virus	biological_process	0.69733	1	2	1177	90	45663	1	c113169_g1	1	c119976_g8
GO:1902579	multi-organism localization	biological_process	0.69733	1	2	1177	90	45663	1	c113169_g1	1	c119976_g8
GO:0003909	DNA ligase activity	molecular_function	0.69816	1	1	1177	43	45663	1	c87100_g1	0
GO:0030133	transport vesicle	cellular_component	0.69874	1	3	1177	127	45663	1	c120206_g4	2	c76797_g1,c85930_g1
GO:0010941	regulation of cell death	biological_process	0.69996	1	3	1177	129	45663	2	c87395_g1,c111218_g3	1	c103257_g2
GO:0043067	regulation of programmed cell death	biological_process	0.69996	1	3	1177	129	45663	2	c87395_g1,c111218_g3	1	c103257_g2
GO:0044413	avoidance of host defenses	biological_process	0.69997	1	1	1177	46	45663	0		1	c86740_g1
GO:0044415	evasion or tolerance of host defenses	biological_process	0.69997	1	1	1177	46	45663	0		1	c86740_g1
GO:0051832	avoidance of defenses of other organism involved in symbiotic interaction	biological_process	0.69997	1	1	1177	46	45663	0		1	c86740_g1
GO:0051834	evasion or tolerance of defenses of other organism involved in symbiotic interaction	biological_process	0.69997	1	1	1177	46	45663	0		1	c86740_g1
GO:0052173	response to defenses of other organism involved in symbiotic interaction	biological_process	0.69997	1	1	1177	46	45663	0		1	c86740_g1
GO:0052200	response to host defenses	biological_process	0.69997	1	1	1177	46	45663	0		1	c86740_g1
GO:0075136	response to host	biological_process	0.69997	1	1	1177	46	45663	0		1	c86740_g1
GO:0072521	purine-containing compound metabolic process	biological_process	0.70008	1	49	1177	2008	45663	20	c78585_g1,c80640_g1,c114466_g1,c104385_g1,c122451_g1,c90561_g1,c121737_g4,c55399_g1,c93242_g1,c169030_g1,c24558_g1,c121130_g2,c94162_g1,c113089_g2,c86033_g1,c81149_g1,c109179_g1,c84733_g1,c18347_g1,c122031_g2	29	c107429_g1,c26116_g1,c110218_g1,c113071_g1,c111117_g1,c122610_g1,c89700_g1,c97582_g2,c117152_g1,c69261_g1,c72026_g1,c94187_g2,c102577_g3,c101166_g1,c123364_g1,c109638_g2,c122382_g2,c112255_g2,c105374_g1,c119184_g1,c69200_g1,c112869_g3,c104063_g7,c95442_g1,c160030_g1,c119853_g2,c121148_g1,c107872_g2,c10365_g1
GO:0003950	NAD+ ADP-ribosyltransferase activity	molecular_function	0.70088	1	1	1177	42	45663	1	c115772_g4	0
GO:0009085	lysine biosynthetic process	biological_process	0.70137	1	1	1177	42	45663	0		1	c78868_g1
GO:0006887	exocytosis	biological_process	0.70149	1	3	1177	127	45663	2	c98676_g2,c97837_g2	1	c126792_g2
GO:0009288	bacterial-type flagellum	cellular_component	0.7017	1	2	1177	87	45663	1	c13181_g1	1	c108852_g1
GO:0000786	nucleosome	cellular_component	0.70258	1	1	1177	44	45663	1	c120639_g1	0
GO:0006022	aminoglycan metabolic process	biological_process	0.70283	1	5	1177	212	45663	3	c84165_g1,c94386_g2,c108362_g2	2	c96448_g1,c112293_g3
GO:0006873	cellular ion homeostasis	biological_process	0.70294	1	2	1177	89	45663	1	c125012_g2	1	c6186_g1
GO:0006875	cellular metal ion homeostasis	biological_process	0.70294	1	2	1177	89	45663	1	c125012_g2	1	c6186_g1
GO:0030003	cellular cation homeostasis	biological_process	0.70294	1	2	1177	89	45663	1	c125012_g2	1	c6186_g1
GO:0050793	regulation of developmental process	biological_process	0.70306	1	2	1177	93	45663	1	c87395_g1	1	c127252_g1
GO:0009975	cyclase activity	molecular_function	0.70348	1	1	1177	46	45663	1	c109179_g1	0
GO:0008138	protein tyrosine/serine/threonine phosphatase activity	molecular_function	0.70374	1	1	1177	39	45663	0		1	c124156_g4
GO:0005261	cation channel activity	molecular_function	0.70384	1	7	1177	302	45663	3	c125012_g2,c108743_g1,c2177_g1	4	c100439_g1,c85735_g1,c6186_g1,c90249_g1
GO:0019054	modulation by virus of host process	biological_process	0.70398	1	1	1177	40	45663	0		1	c125594_g3
GO:0044068	modulation by symbiont of host cellular process	biological_process	0.70398	1	1	1177	40	45663	0		1	c125594_g3
GO:0045263	proton-transporting ATP synthase complex, coupling factor F(o)	cellular_component	0.70452	1	5	1177	223	45663	1	c81149_g1	4	c69200_g1,c160030_g1,c117152_g1,c104063_g7
GO:0022900	electron transport chain	biological_process	0.70454	1	13	1177	562	45663	6	c169030_g1,c89162_g1,c86033_g1,c93242_g1,c121130_g2,c114466_g1	7	c113071_g1,c122661_g1,c26116_g1,c112255_g2,c97582_g2,c116180_g1,c111811_g4
GO:0046873	metal ion transmembrane transporter activity	molecular_function	0.70679	1	18	1177	734	45663	9	c38359_g1,c125012_g2,c108743_g1,c124017_g1,c103213_g1,c106065_g2,c2177_g1,c119115_g5,c106192_g2	9	c121700_g2,c88103_g2,c100439_g1,c111532_g2,c104174_g1,c91552_g1,c100819_g1,c85735_g1,c6186_g1
GO:0008081	phosphoric diester hydrolase activity	molecular_function	0.70681	1	2	1177	88	45663	0		2	c105263_g3,c111117_g1
GO:0007283	spermatogenesis	biological_process	0.70733	1	1	1177	45	45663	1	c120639_g1	0
GO:0003899	DNA-directed RNA polymerase activity	molecular_function	0.70788	1	9	1177	377	45663	4	c80640_g1,c94162_g1,c84733_g1,c90561_g1	5	c122382_g2,c119184_g1,c69261_g1,c107872_g2,c94187_g2
GO:0005488	binding	molecular_function	0.70814	1	605	1177	22775	45663	270	c120244_g1,c79893_g1,c106825_g2,c73609_g2,c88757_g2,c84733_g1,c107404_g2,c118781_g1,c113952_g1,c47094_g1,c88757_g1,c81941_g1,c148824_g1,c95583_g1,c84792_g1,c101985_g1,c116178_g1,c58298_g1,c114364_g1,c84165_g1,c126648_g2,c107277_g3,c119387_g1,c90651_g1,c119143_g1,c98093_g1,c89904_g2,c104840_g1,c99522_g1,c118389_g3,c113702_g1,c125239_g2,c110678_g1,c110815_g1,c119457_g1,c44447_g1,c99055_g2,c99127_g2…	335	c103257_g2,c99852_g1,c102835_g1,c113315_g1,c113289_g1,c123022_g2,c123136_g1,c104893_g1,c49580_g1,c90015_g1,c98893_g1,c107429_g1,c119286_g1,c103636_g1,c6655_g2,c114012_g4,c93066_g1,c109472_g3,c113570_g1,c99027_g3,c124032_g1,c91752_g1,c124730_g3,c68101_g1,c123941_g1,c105917_g5,c1096_g1,c83608_g1,c84648_g1,c92015_g1,c113206_g1,c94418_g1,c127270_g2,c107431_g5,c110783_g1,c127001_g1,c103403_g1,c95810_g…
GO:0044463	cell projection part	cellular_component	0.70918	1	1	1177	44	45663	1	c13181_g1	0
GO:0016209	antioxidant activity	molecular_function	0.71122	1	7	1177	317	45663	4	c99127_g2,c87454_g2,c112534_g4,c109745_g1	3	c127124_g5,c49580_g1,c76665_g1
GO:0016881	acid-amino acid ligase activity	molecular_function	0.71183	1	2	1177	87	45663	1	c115308_g1	1	c112627_g1
GO:0008653	lipopolysaccharide metabolic process	biological_process	0.71198	1	1	1177	43	45663	1	c87395_g1	0
GO:0009103	lipopolysaccharide biosynthetic process	biological_process	0.71198	1	1	1177	43	45663	1	c87395_g1	0
GO:0019080	viral gene expression	biological_process	0.71204	1	2	1177	91	45663	1	c66143_g1	1	c53383_g1
GO:0003724	RNA helicase activity	molecular_function	0.71216	1	5	1177	206	45663	5	c66143_g1,c95583_g1,c83487_g3,c121737_g4,c109179_g1	0
GO:0060589	nucleoside-triphosphatase regulator activity	molecular_function	0.71309	1	5	1177	223	45663	2	c110261_g2,c82350_g1	3	c119091_g3,c113021_g2,c106908_g2
GO:0009119	ribonucleoside metabolic process	biological_process	0.71456	1	32	1177	1367	45663	12	c78585_g1,c114466_g1,c104385_g1,c55399_g1,c93242_g1,c169030_g1,c121130_g2,c74514_g1,c86033_g1,c81149_g1,c122031_g2,c18347_g1	20	c107429_g1,c26116_g1,c113071_g1,c122610_g1,c89700_g1,c117152_g1,c97582_g2,c72026_g1,c101166_g1,c123364_g1,c109638_g2,c105374_g1,c112255_g2,c69200_g1,c104063_g7,c160030_g1,c95442_g1,c119853_g2,c121148_g1,c10365_g1
GO:0042168	heme metabolic process	biological_process	0.7158	1	2	1177	89	45663	0		2	c82249_g2,c67015_g1
GO:0042559	pteridine-containing compound biosynthetic process	biological_process	0.71691	1	3	1177	140	45663	2	c89162_g1,c112281_g2	1	c74263_g1
GO:0015936	coenzyme A metabolic process	biological_process	0.71813	1	1	1177	44	45663	0		1	c119853_g2
GO:0048232	male gamete generation	biological_process	0.71852	1	1	1177	46	45663	1	c120639_g1	0
GO:0000103	sulfate assimilation	biological_process	0.72012	1	1	1177	45	45663	1	c121737_g4	0
GO:0004020	adenylylsulfate kinase activity	molecular_function	0.72012	1	1	1177	45	45663	1	c121737_g4	0
GO:0016020	membrane	cellular_component	0.72371	1	280	1177	10742	45663	128	c55643_g1,c91970_g1,c81149_g1,c87727_g2,c104889_g3,c105147_g1,c89162_g1,c121396_g1,c108793_g1,c38359_g1,c112189_g2,c95219_g1,c70661_g1,c119780_g1,c123848_g2,c70676_g1,c86480_g1,c91400_g1,c48429_g1,c98676_g2,c84792_g4,c121615_g3,c119115_g5,c93034_g1,c24736_g2,c13181_g1,c119761_g1,c103425_g1,c126817_g2,c90741_g1,c117455_g4,c108743_g1,c119305_g3,c103213_g1,c95272_g1,c20739_g1,c122451_g1,c154406_g1,c…	152	c90471_g1,c89377_g1,c58329_g2,c160030_g1,c113071_g1,c121700_g2,c112377_g2,c26116_g1,c122949_g5,c123298_g3,c124478_g2,c96355_g1,c117152_g1,c120316_g3,c121751_g2,c113191_g3,c104063_g7,c88103_g2,c117476_g1,c90196_g1,c125196_g1,c946_g1,c92855_g2,c100819_g1,c54978_g1,c118866_g4,c107436_g1,c103987_g1,c105572_g1,c107461_g5,c118875_g2,c115612_g7,c95696_g4,c127239_g3,c7150_g1,c106856_g1,c119719_g2,c104219…
GO:0007034	vacuolar transport	biological_process	0.72415	1	1	1177	46	45663	1	c93156_g2	0
GO:0006414	translational elongation	biological_process	0.72415	1	2	1177	105	45663	0		2	c108570_g1,c127001_g1
GO:0090575	RNA polymerase II transcription factor complex	cellular_component	0.72432	1	2	1177	84	45663	0		2	c108193_g1,c126302_g1
GO:0006399	tRNA metabolic process	biological_process	0.72475	1	18	1177	737	45663	8	c121737_g4,c74514_g1,c81937_g2,c51511_g1,c119780_g1,c120303_g1,c119590_g1,c120906_g1	10	c120054_g2,c67015_g2,c118468_g4,c116740_g1,c67015_g1,c102021_g2,c113137_g1,c126261_g1,c89700_g1,c108298_g4
GO:0008026	ATP-dependent helicase activity	molecular_function	0.72518	1	2	1177	89	45663	2	c97122_g2,c116868_g1	0
GO:0070035	purine NTP-dependent helicase activity	molecular_function	0.72518	1	2	1177	89	45663	2	c116868_g1,c97122_g2	0
GO:0006486	protein glycosylation	biological_process	0.72538	1	4	1177	179	45663	1	c109777_g3	3	c110452_g2,c116003_g2,c115526_g6
GO:0043413	macromolecule glycosylation	biological_process	0.72538	1	4	1177	179	45663	1	c109777_g3	3	c110452_g2,c116003_g2,c115526_g6
GO:0006520	cellular amino acid metabolic process	biological_process	0.72615	1	47	1177	1940	45663	22	c95219_g1,c77223_g1,c157571_g1,c89262_g1,c118025_g2,c126817_g2,c117431_g6,c120303_g1,c60624_g1,c112281_g2,c125884_g2,c2177_g1,c103213_g1,c122947_g2,c100504_g1,c106192_g2,c81941_g1,c119115_g5,c89162_g1,c91202_g2,c123083_g1,c105147_g1	25	c69548_g1,c117052_g5,c120706_g5,c74263_g1,c116560_g1,c124342_g1,c123367_g5,c112945_g3,c78868_g1,c109638_g2,c91552_g1,c104174_g1,c116740_g1,c102021_g2,c111540_g3,c130308_g1,c120054_g2,c125087_g4,c109961_g1,c106343_g1,c126547_g1,c107278_g1,c113206_g1,c100819_g1,c106908_g2
GO:0046677	response to antibiotic	biological_process	0.72659	1	1	1177	50	45663	0		1	c103154_g1
GO:0015977	carbon fixation	biological_process	0.7267	1	1	1177	49	45663	1	c78484_g1	0
GO:0006576	cellular biogenic amine metabolic process	biological_process	0.72754	1	8	1177	370	45663	4	c60624_g1,c122947_g2,c105147_g1,c121737_g4	4	c116560_g1,c107278_g1,c112945_g3,c126547_g1
GO:0009654	photosystem II oxygen evolving complex	cellular_component	0.72939	1	1	1177	48	45663	1	c114570_g8	0
GO:0005759	mitochondrial matrix	cellular_component	0.73015	1	1	1177	47	45663	1	c119387_g1	0
GO:0042773	ATP synthesis coupled electron transport	biological_process	0.73086	1	9	1177	408	45663	5	c93242_g1,c114466_g1,c121130_g2,c169030_g1,c86033_g1	4	c97582_g2,c112255_g2,c113071_g1,c26116_g1
GO:0030119	AP-type membrane coat adaptor complex	cellular_component	0.7315	1	1	1177	43	45663	0		1	c104982_g2
GO:0007029	endoplasmic reticulum organization	biological_process	0.73161	1	1	1177	50	45663	0		1	c99049_g2
GO:0009308	amine metabolic process	biological_process	0.73227	1	9	1177	409	45663	5	c122947_g2,c60624_g1,c117657_g3,c121737_g4,c105147_g1	4	c107278_g1,c116560_g1,c126547_g1,c112945_g3
GO:0051801	cytolysis in other organism involved in symbiotic interaction	biological_process	0.73271	1	1	1177	46	45663	0		1	c105929_g1
GO:0052331	hemolysis in other organism involved in symbiotic interaction	biological_process	0.73271	1	1	1177	46	45663	0		1	c105929_g1
GO:0009116	nucleoside metabolic process	biological_process	0.73404	1	33	1177	1419	45663	13	c86033_g1,c81149_g1,c121130_g2,c74514_g1,c122031_g2,c18347_g1,c106683_g3,c104385_g1,c114466_g1,c78585_g1,c169030_g1,c93242_g1,c55399_g1	20	c104063_g7,c69200_g1,c105374_g1,c112255_g2,c123364_g1,c109638_g2,c121148_g1,c10365_g1,c119853_g2,c160030_g1,c95442_g1,c113071_g1,c26116_g1,c107429_g1,c101166_g1,c72026_g1,c89700_g1,c97582_g2,c117152_g1,c122610_g1
GO:0006760	folic acid-containing compound metabolic process	biological_process	0.73411	1	3	1177	146	45663	2	c89162_g1,c112281_g2	1	c74263_g1
GO:0006549	isoleucine metabolic process	biological_process	0.73454	1	3	1177	147	45663	1	c122947_g2	2	c126547_g1,c107278_g1
GO:0006573	valine metabolic process	biological_process	0.73454	1	3	1177	147	45663	1	c122947_g2	2	c107278_g1,c126547_g1
GO:0044179	hemolysis in other organism	biological_process	0.73556	1	1	1177	47	45663	0		1	c105929_g1
GO:0051715	cytolysis in other organism	biological_process	0.73556	1	1	1177	47	45663	0		1	c105929_g1
GO:0022904	respiratory electron transport chain	biological_process	0.73638	1	10	1177	449	45663	5	c86033_g1,c169030_g1,c93242_g1,c114466_g1,c121130_g2	5	c122661_g1,c26116_g1,c113071_g1,c112255_g2,c97582_g2
GO:0006099	tricarboxylic acid cycle	biological_process	0.73681	1	2	1177	108	45663	1	c78484_g1	1	c114981_g1
GO:0006101	citrate metabolic process	biological_process	0.73681	1	2	1177	108	45663	1	c78484_g1	1	c114981_g1
GO:0004866	endopeptidase inhibitor activity	molecular_function	0.73693	1	3	1177	148	45663	0		3	c107100_g1,c92921_g3,c92921_g2
GO:0061135	endopeptidase regulator activity	molecular_function	0.73693	1	3	1177	148	45663	0		3	c107100_g1,c92921_g3,c92921_g2
GO:0034062	RNA polymerase activity	molecular_function	0.73709	1	13	1177	546	45663	6	c113089_g2,c94162_g1,c80640_g1,c24558_g1,c90561_g1,c84733_g1	7	c122382_g2,c107872_g2,c110218_g1,c94187_g2,c112869_g3,c119184_g1,c69261_g1
GO:0031966	mitochondrial membrane	cellular_component	0.73842	1	15	1177	672	45663	3	c112965_g1,c81149_g1,c105643_g6	12	c101451_g1,c105572_g1,c118668_g3,c26116_g1,c69200_g1,c122661_g1,c104578_g1,c117152_g1,c107429_g1,c90196_g1,c111811_g4,c86642_g1
GO:0055065	metal ion homeostasis	biological_process	0.7407	1	2	1177	96	45663	1	c125012_g2	1	c6186_g1
GO:0005996	monosaccharide metabolic process	biological_process	0.74093	1	10	1177	454	45663	4	c84165_g1,c123083_g1,c122031_g2,c94386_g2	6	c92761_g1,c122610_g1,c123364_g1,c112293_g3,c105374_g1,c111875_g4
GO:0042278	purine nucleoside metabolic process	biological_process	0.74156	1	31	1177	1347	45663	11	c114466_g1,c121130_g2,c78585_g1,c81149_g1,c86033_g1,c104385_g1,c93242_g1,c55399_g1,c169030_g1,c122031_g2,c18347_g1	20	c105374_g1,c107429_g1,c112255_g2,c123364_g1,c109638_g2,c113071_g1,c104063_g7,c69200_g1,c26116_g1,c117152_g1,c97582_g2,c119853_g2,c89700_g1,c160030_g1,c95442_g1,c122610_g1,c101166_g1,c10365_g1,c121148_g1,c72026_g1
GO:0046128	purine ribonucleoside metabolic process	biological_process	0.74156	1	31	1177	1347	45663	11	c114466_g1,c121130_g2,c78585_g1,c81149_g1,c86033_g1,c104385_g1,c93242_g1,c55399_g1,c169030_g1,c122031_g2,c18347_g1	20	c105374_g1,c107429_g1,c112255_g2,c123364_g1,c109638_g2,c113071_g1,c104063_g7,c69200_g1,c26116_g1,c97582_g2,c117152_g1,c119853_g2,c89700_g1,c160030_g1,c95442_g1,c122610_g1,c101166_g1,c10365_g1,c121148_g1,c72026_g1
GO:0006753	nucleoside phosphate metabolic process	biological_process	0.74168	1	41	1177	1744	45663	14	c58298_g1,c114466_g1,c78585_g1,c122451_g1,c104385_g1,c93242_g1,c55399_g1,c169030_g1,c121130_g2,c81149_g1,c86033_g1,c109179_g1,c18347_g1,c122031_g2	27	c107429_g1,c117152_g4,c113071_g1,c26116_g1,c117152_g1,c97582_g2,c122610_g1,c101166_g1,c107205_g3,c102577_g3,c78491_g1,c72026_g1,c112255_g2,c105374_g1,c107205_g1,c123364_g1,c109638_g2,c104219_g1,c104063_g7,c69200_g1,c119853_g2,c95442_g1,c160030_g1,c10365_g1,c121148_g1,c117152_g3,c101236_g1
GO:0098797	plasma membrane protein complex	cellular_component	0.74323	1	8	1177	356	45663	4	c88144_g1,c98093_g1,c47094_g1,c2177_g1	4	c85735_g1,c127239_g3,c118875_g2,c87826_g1
GO:0008250	oligosaccharyltransferase complex	cellular_component	0.74378	1	1	1177	53	45663	0		1	c116003_g2
GO:0004719	protein-L-isoaspartate (D-aspartate) O-methyltransferase activity	molecular_function	0.74443	1	1	1177	42	45663	0		1	c89700_g1
GO:0044815	DNA packaging complex	cellular_component	0.7452	1	1	1177	50	45663	1	c120639_g1	0
GO:0042597	periplasmic space	cellular_component	0.7456	1	1	1177	55	45663	1	c13181_g1	0
GO:0045261	proton-transporting ATP synthase complex, catalytic core F(1)	cellular_component	0.74679	1	1	1177	63	45663	0		1	c107429_g1
GO:0019028	viral capsid	cellular_component	0.74688	1	13	1177	546	45663	7	c113169_g1,c27861_g1,c109745_g1,c13181_g1,c112765_g1,c71950_g1,c110816_g1	6	c83099_g1,c21863_g2,c83783_g1,c95358_g1,c104893_g1,c111102_g3
GO:0009218	pyrimidine ribonucleotide metabolic process	biological_process	0.74746	1	1	1177	54	45663	0		1	c95442_g1
GO:0009220	pyrimidine ribonucleotide biosynthetic process	biological_process	0.74746	1	1	1177	54	45663	0		1	c95442_g1
GO:0019897	extrinsic component of plasma membrane	cellular_component	0.7477	1	1	1177	49	45663	0		1	c118875_g2
GO:0001071	nucleic acid binding transcription factor activity	molecular_function	0.74781	1	31	1177	1245	45663	11	c126883_g1,c110805_g4,c102111_g1,c108175_g2,c157571_g1,c90668_g1,c104968_g2,c86033_g1,c175122_g1,c117518_g3,c103213_g1	20	c107872_g2,c83964_g1,c110452_g2,c97379_g1,c107436_g1,c127285_g2,c123711_g2,c127284_g2,c126521_g1,c89246_g1,c125665_g2,c99409_g1,c103257_g2,c110663_g4,c107313_g6,c46648_g2,c107740_g1,c1096_g1,c36409_g1,c104947_g1
GO:0003700	transcription factor activity, sequence-specific DNA binding	molecular_function	0.74781	1	31	1177	1245	45663	11	c104968_g2,c86033_g1,c175122_g1,c90668_g1,c117518_g3,c103213_g1,c102111_g1,c108175_g2,c157571_g1,c126883_g1,c110805_g4	20	c110663_g4,c107313_g6,c46648_g2,c125665_g2,c99409_g1,c103257_g2,c1096_g1,c104947_g1,c36409_g1,c107740_g1,c110452_g2,c107872_g2,c83964_g1,c127284_g2,c89246_g1,c126521_g1,c97379_g1,c107436_g1,c127285_g2,c123711_g2
GO:0009066	aspartate family amino acid metabolic process	biological_process	0.74818	1	9	1177	433	45663	4	c123083_g1,c89262_g1,c81941_g1,c122947_g2	5	c109961_g1,c120706_g5,c78868_g1,c126547_g1,c107278_g1
GO:0034470	ncRNA processing	biological_process	0.74926	1	16	1177	644	45663	7	c121737_g4,c81937_g2,c51511_g1,c74514_g1,c119780_g1,c119590_g1,c120906_g1	9	c67015_g2,c91521_g1,c67015_g1,c118468_g4,c114196_g2,c126261_g1,c113137_g1,c108298_g4,c89700_g1
GO:0019219	regulation of nucleobase-containing compound metabolic process	biological_process	0.74929	1	86	1177	3316	45663	43	c114364_g1,c116178_g1,c93471_g1,c113682_g1,c15720_g1,c126327_g1,c110022_g2,c129869_g1,c103192_g9,c117518_g3,c103213_g1,c126382_g3,c103456_g1,c104968_g2,c99452_g1,c86033_g1,c175122_g1,c109580_g4,c124831_g7,c87501_g1,c55534_g1,c127009_g3,c113246_g2,c90668_g1,c90561_g1,c121737_g4,c105910_g4,c157571_g1,c102111_g1,c152026_g1,c126883_g1,c110805_g4,c92661_g1,c69898_g1,c130836_g1,c123434_g2,c94162_g1,c89…	43	c113117_g1,c36774_g1,c35160_g1,c118984_g2,c46648_g2,c102953_g2,c120213_g5,c99569_g1,c97379_g1,c127285_g2,c165998_g1,c126943_g1,c126295_g2,c111373_g3,c107313_g6,c118960_g5,c103257_g2,c127284_g2,c126599_g1,c113021_g2,c104947_g1,c36409_g1,c7548_g1,c107740_g1,c88731_g1,c119237_g1,c53383_g1,c122737_g2,c105731_g1,c95492_g1,c1096_g1,c110663_g4,c90199_g1,c104063_g7,c125665_g2,c99409_g1,c89246_g1,c126521_…
GO:0008380	RNA splicing	biological_process	0.75001	1	4	1177	183	45663	0		4	c68101_g1,c118468_g4,c108298_g4,c126046_g1
GO:0006030	chitin metabolic process	biological_process	0.75147	1	1	1177	49	45663	0		1	c96448_g1
GO:1901071	glucosamine-containing compound metabolic process	biological_process	0.75147	1	1	1177	49	45663	0		1	c96448_g1
GO:0046434	organophosphate catabolic process	biological_process	0.75183	1	2	1177	99	45663	1	c119780_g1	1	c111540_g3
GO:0032993	protein-DNA complex	cellular_component	0.75199	1	1	1177	50	45663	1	c120639_g1	0
GO:0006575	cellular modified amino acid metabolic process	biological_process	0.75267	1	10	1177	444	45663	6	c115308_g1,c104965_g2,c119780_g1,c87395_g1,c112281_g2,c89162_g1	4	c119853_g2,c89700_g1,c74263_g1,c112627_g1
GO:0032182	ubiquitin-like protein binding	molecular_function	0.75313	1	1	1177	49	45663	1	c106022_g1	0
GO:0000774	adenyl-nucleotide exchange factor activity	molecular_function	0.75438	1	1	1177	51	45663	1	c82350_g1	0
GO:0005829	cytosol	cellular_component	0.75468	1	4	1177	219	45663	2	c115122_g5,c101211_g2	2	c130308_g1,c115541_g1
GO:2001141	regulation of RNA biosynthetic process	biological_process	0.75471	1	79	1177	3065	45663	39	c89904_g2,c73511_g1,c121571_g3,c104151_g4,c130836_g1,c123434_g2,c94162_g1,c113702_g1,c108175_g2,c90668_g1,c113246_g2,c105910_g4,c121737_g4,c90561_g1,c127009_g3,c69898_g1,c92661_g1,c102111_g1,c157571_g1,c126883_g1,c152026_g1,c110805_g4,c86033_g1,c99452_g1,c104968_g2,c175122_g1,c109580_g4,c124831_g7,c87501_g1,c117518_g3,c103192_g9,c103213_g1,c103456_g1,c55534_g1,c113682_g1,c116178_g1,c93471_g1,c129…	40	c110663_g4,c90199_g1,c99409_g1,c125665_g2,c104063_g7,c1096_g1,c110452_g2,c83964_g1,c107872_g2,c126521_g1,c89246_g1,c107436_g1,c123711_g2,c113021_g2,c36409_g1,c104947_g1,c7548_g1,c107740_g1,c53383_g1,c122737_g2,c105731_g1,c88731_g1,c107313_g6,c118960_g5,c103257_g2,c111373_g3,c126599_g1,c127284_g2,c118984_g2,c35160_g1,c102953_g2,c46648_g2,c120213_g5,c113117_g1,c36774_g1,c165998_g1,c126943_g1,c12629…
GO:0005342	organic acid transmembrane transporter activity	molecular_function	0.75506	1	2	1177	114	45663	0		2	c98987_g3,c118928_g1
GO:0046943	carboxylic acid transmembrane transporter activity	molecular_function	0.75506	1	2	1177	114	45663	0		2	c98987_g3,c118928_g1
GO:0016679	oxidoreductase activity, acting on diphenols and related substances as donors	molecular_function	0.75566	1	3	1177	146	45663	2	c89162_g1,c78585_g1	1	c101166_g1
GO:0009072	aromatic amino acid family metabolic process	biological_process	0.75575	1	8	1177	373	45663	4	c105147_g1,c100504_g1,c122947_g2,c60624_g1	4	c112945_g3,c126547_g1,c107278_g1,c116560_g1
GO:0031325	positive regulation of cellular metabolic process	biological_process	0.75683	1	6	1177	291	45663	4	c103192_g9,c120765_g5,c73511_g1,c105910_g4	2	c99096_g1,c118984_g2
GO:0022603	regulation of anatomical structure morphogenesis	biological_process	0.75739	1	1	1177	55	45663	1	c87395_g1	0
GO:0031023	microtubule organizing center organization	biological_process	0.75804	1	1	1177	53	45663	1	c73511_g1	0
GO:0005746	mitochondrial respiratory chain	cellular_component	0.75917	1	2	1177	117	45663	1	c112965_g1	1	c111811_g4
GO:0030955	potassium ion binding	molecular_function	0.75988	1	1	1177	50	45663	0		1	c105374_g1
GO:0031420	alkali metal ion binding	molecular_function	0.75988	1	1	1177	50	45663	0		1	c105374_g1
GO:0016860	intramolecular oxidoreductase activity	molecular_function	0.76083	1	2	1177	108	45663	1	c123083_g1	1	c122610_g1
GO:0019693	ribose phosphate metabolic process	biological_process	0.7613	1	34	1177	1478	45663	13	c86033_g1,c81149_g1,c121130_g2,c122031_g2,c18347_g1,c109179_g1,c104385_g1,c122451_g1,c114466_g1,c78585_g1,c169030_g1,c93242_g1,c55399_g1	21	c104063_g7,c69200_g1,c105374_g1,c112255_g2,c109638_g2,c123364_g1,c121148_g1,c10365_g1,c101236_g1,c119853_g2,c160030_g1,c95442_g1,c113071_g1,c26116_g1,c107429_g1,c102577_g3,c101166_g1,c72026_g1,c97582_g2,c117152_g1,c122610_g1
GO:0051169	nuclear transport	biological_process	0.76173	1	3	1177	148	45663	3	c117455_g4,c113169_g1,c123865_g3	0
GO:0005507	copper ion binding	molecular_function	0.76196	1	5	1177	231	45663	3	c90868_g2,c101985_g1,c58298_g1	2	c97301_g2,c101190_g2
GO:0071804	cellular potassium ion transport	biological_process	0.76269	1	1	1177	47	45663	1	c124017_g1	0
GO:0071805	potassium ion transmembrane transport	biological_process	0.76269	1	1	1177	47	45663	1	c124017_g1	0
GO:0000105	histidine biosynthetic process	biological_process	0.76297	1	1	1177	53	45663	0		1	c124342_g1
GO:0005739	mitochondrion	cellular_component	0.76333	1	24	1177	1047	45663	9	c105147_g1,c119387_g1,c105643_g6,c121598_g2,c86033_g1,c80887_g1,c119772_g3,c81149_g1,c112965_g1	15	c86642_g1,c117152_g1,c106908_g2,c112945_g3,c90196_g1,c111811_g4,c104578_g1,c102781_g3,c107429_g1,c26116_g1,c122661_g1,c69200_g1,c101451_g1,c105572_g1,c118668_g3
GO:1902578	single-organism localization	biological_process	0.76353	1	127	1177	5021	45663	56	c93925_g2,c51511_g1,c121737_g4,c104385_g1,c93156_g2,c55399_g1,c169030_g1,c51676_g1,c106065_g2,c124017_g1,c108633_g14,c97837_g2,c123865_g3,c98676_g2,c107663_g1,c106192_g2,c109179_g1,c120206_g4,c119115_g5,c105643_g6,c114466_g1,c78585_g1,c86399_g1,c112189_g2,c38359_g1,c122451_g1,c150326_g1,c120655_g2,c110051_g1,c93242_g1,c105339_g1,c71950_g1,c126327_g1,c80283_g1,c2177_g1,c126075_g2,c105129_g1,c11978…	71	c95017_g1,c126852_g4,c113021_g2,c118928_g1,c100289_g1,c126046_g1,c112938_g2,c98325_g1,c6186_g1,c85735_g1,c86642_g1,c115541_g1,c115612_g7,c101166_g1,c72026_g1,c95696_g7,c72656_g1,c106962_g2,c100439_g1,c100198_g1,c116180_g1,c113491_g1,c104174_g1,c91552_g1,c90196_g1,c113191_g3,c104063_g7,c69200_g1,c88103_g2,c99622_g1,c119853_g2,c111319_g1,c88242_g1,c125260_g3,c10365_g1,c72447_g1,c96478_g1,c100819_g1…
GO:0006541	glutamine metabolic process	biological_process	0.76363	1	1	1177	59	45663	1	c77223_g1	0
GO:0001076	transcription factor activity, RNA polymerase II transcription factor binding	molecular_function	0.76392	1	4	1177	197	45663	2	c94162_g1,c73511_g1	2	c104063_g7,c120213_g5
GO:0001104	RNA polymerase II transcription cofactor activity	molecular_function	0.76392	1	4	1177	197	45663	2	c73511_g1,c94162_g1	2	c104063_g7,c120213_g5
GO:0046872	metal ion binding	molecular_function	0.76413	1	136	1177	5170	45663	68	c92203_g1,c125230_g4,c105147_g1,c79467_g1,c124831_g7,c115612_g1,c90585_g1,c98648_g1,c161819_g1,c126817_g2,c80160_g2,c114665_g4,c80813_g1,c90741_g1,c109945_g1,c115866_g2,c110213_g1,c120172_g2,c86154_g1,c113063_g3,c113418_g2,c74070_g1,c119848_g2,c110727_g1,c98676_g2,c53396_g1,c24559_g1,c81937_g2,c105009_g1,c106199_g1,c124017_g1,c84019_g1,c119143_g1,c76281_g1,c119387_g1,c24801_g1,c83470_g1,c108076_g…	68	c99024_g1,c165998_g1,c94953_g1,c121751_g2,c26116_g1,c110394_g1,c55999_g2,c97599_g1,c126757_g1,c101190_g2,c99635_g2,c76797_g1,c90631_g1,c43756_g1,c72026_g1,c113528_g1,c98325_g1,c120381_g1,c126302_g1,c118743_g2,c110081_g1,c148204_g1,c125260_g3,c107385_g1,c91395_g1,c104866_g1,c99622_g1,c115066_g2,c76733_g1,c104174_g1,c112945_g3,c107627_g1,c83057_g1,c112693_g3,c103882_g1,c151846_g1,c96967_g1,c100566_…
GO:0006096	glycolytic process	biological_process	0.76552	1	4	1177	217	45663	1	c122031_g2	3	c105374_g1,c123364_g1,c122610_g1
GO:0006757	ATP generation from ADP	biological_process	0.76552	1	4	1177	217	45663	1	c122031_g2	3	c122610_g1,c123364_g1,c105374_g1
GO:0009135	purine nucleoside diphosphate metabolic process	biological_process	0.76552	1	4	1177	217	45663	1	c122031_g2	3	c105374_g1,c123364_g1,c122610_g1
GO:0009179	purine ribonucleoside diphosphate metabolic process	biological_process	0.76552	1	4	1177	217	45663	1	c122031_g2	3	c123364_g1,c122610_g1,c105374_g1
GO:0009185	ribonucleoside diphosphate metabolic process	biological_process	0.76552	1	4	1177	217	45663	1	c122031_g2	3	c105374_g1,c123364_g1,c122610_g1
GO:0046031	ADP metabolic process	biological_process	0.76552	1	4	1177	217	45663	1	c122031_g2	3	c105374_g1,c123364_g1,c122610_g1
GO:0051818	disruption of cells of other organism involved in symbiotic interaction	biological_process	0.76561	1	1	1177	50	45663	0		1	c105929_g1
GO:0051883	killing of cells in other organism involved in symbiotic interaction	biological_process	0.76561	1	1	1177	50	45663	0		1	c105929_g1
GO:0019354	siroheme biosynthetic process	biological_process	0.76562	1	1	1177	51	45663	0		1	c67015_g1
GO:0043115	precorrin-2 dehydrogenase activity	molecular_function	0.76562	1	1	1177	51	45663	0		1	c67015_g1
GO:0046156	siroheme metabolic process	biological_process	0.76562	1	1	1177	51	45663	0		1	c67015_g1
GO:0042558	pteridine-containing compound metabolic process	biological_process	0.76709	1	3	1177	153	45663	2	c112281_g2,c89162_g1	1	c74263_g1
GO:0072350	tricarboxylic acid metabolic process	biological_process	0.76759	1	2	1177	115	45663	1	c78484_g1	1	c114981_g1
GO:0046933	proton-transporting ATP synthase activity, rotational mechanism	molecular_function	0.76892	1	1	1177	70	45663	1	c18347_g1	0
GO:0005753	mitochondrial proton-transporting ATP synthase complex	cellular_component	0.76955	1	4	1177	199	45663	1	c81149_g1	3	c69200_g1,c107429_g1,c117152_g1
GO:0071806	protein transmembrane transport	biological_process	0.76959	1	2	1177	103	45663	1	c105643_g6	1	c86642_g1
GO:0030120	vesicle coat	cellular_component	0.77039	1	3	1177	148	45663	1	c120206_g4	2	c76797_g1,c85930_g1
GO:0030135	coated vesicle	cellular_component	0.77039	1	3	1177	148	45663	1	c120206_g4	2	c76797_g1,c85930_g1
GO:0030662	coated vesicle membrane	cellular_component	0.77039	1	3	1177	148	45663	1	c120206_g4	2	c85930_g1,c76797_g1
GO:0004650	polygalacturonase activity	molecular_function	0.77045	1	1	1177	44	45663	0		1	c125667_g1
GO:0009117	nucleotide metabolic process	biological_process	0.77061	1	40	1177	1729	45663	13	c121130_g2,c86033_g1,c81149_g1,c109179_g1,c18347_g1,c122031_g2,c114466_g1,c78585_g1,c104385_g1,c122451_g1,c93242_g1,c55399_g1,c169030_g1	27	c112255_g2,c105374_g1,c104219_g1,c107205_g1,c109638_g2,c123364_g1,c104063_g7,c69200_g1,c119853_g2,c95442_g1,c160030_g1,c121148_g1,c10365_g1,c101236_g1,c117152_g3,c107429_g1,c113071_g1,c117152_g4,c26116_g1,c97582_g2,c117152_g1,c122610_g1,c107205_g3,c102577_g3,c78491_g1,c101166_g1,c72026_g1
GO:0017080	sodium channel regulator activity	molecular_function	0.77079	1	1	1177	51	45663	1	c128921_g1	0
GO:0019871	sodium channel inhibitor activity	molecular_function	0.77079	1	1	1177	51	45663	1	c128921_g1	0
GO:0006355	regulation of transcription, DNA-templated	biological_process	0.77209	1	78	1177	3045	45663	39	c103213_g1,c117518_g3,c103192_g9,c103456_g1,c175122_g1,c99452_g1,c86033_g1,c104968_g2,c124831_g7,c87501_g1,c109580_g4,c55534_g1,c93471_g1,c116178_g1,c113682_g1,c110022_g2,c129869_g1,c94162_g1,c123434_g2,c130836_g1,c89904_g2,c104151_g4,c73511_g1,c121571_g3,c108175_g2,c113702_g1,c127009_g3,c105910_g4,c121737_g4,c90561_g1,c90668_g1,c113246_g2,c157571_g1,c102111_g1,c110805_g4,c152026_g1,c126883_g1,c6…	39	c111373_g3,c107313_g6,c103257_g2,c118960_g5,c127284_g2,c126599_g1,c113117_g1,c36774_g1,c102953_g2,c46648_g2,c35160_g1,c118984_g2,c120213_g5,c127285_g2,c97379_g1,c126943_g1,c126295_g2,c165998_g1,c1096_g1,c90199_g1,c110663_g4,c125665_g2,c99409_g1,c104063_g7,c126521_g1,c89246_g1,c123711_g2,c107436_g1,c110452_g2,c83964_g1,c107872_g2,c104947_g1,c36409_g1,c113021_g2,c107740_g1,c7548_g1,c88731_g1,c12273…
GO:1903506	regulation of nucleic acid-templated transcription	biological_process	0.77209	1	78	1177	3045	45663	39	c113682_g1,c93471_g1,c116178_g1,c110022_g2,c129869_g1,c175122_g1,c99452_g1,c86033_g1,c104968_g2,c124831_g7,c87501_g1,c109580_g4,c103213_g1,c103192_g9,c117518_g3,c103456_g1,c55534_g1,c105910_g4,c121737_g4,c90561_g1,c90668_g1,c113246_g2,c127009_g3,c69898_g1,c92661_g1,c102111_g1,c157571_g1,c110805_g4,c152026_g1,c126883_g1,c89904_g2,c104151_g4,c73511_g1,c121571_g3,c123434_g2,c94162_g1,c130836_g1,c113…	39	c46648_g2,c102953_g2,c118984_g2,c35160_g1,c120213_g5,c113117_g1,c36774_g1,c126943_g1,c126295_g2,c165998_g1,c127285_g2,c97379_g1,c107313_g6,c103257_g2,c118960_g5,c111373_g3,c126599_g1,c127284_g2,c104947_g1,c36409_g1,c113021_g2,c107740_g1,c7548_g1,c122737_g2,c105731_g1,c88731_g1,c90199_g1,c110663_g4,c125665_g2,c99409_g1,c104063_g7,c1096_g1,c110452_g2,c83964_g1,c107872_g2,c126521_g1,c89246_g1,c12371…
GO:0015947	methane metabolic process	biological_process	0.77268	1	2	1177	104	45663	2	c124564_g2,c112281_g2	0
GO:0043446	cellular alkane metabolic process	biological_process	0.77268	1	2	1177	104	45663	2	c112281_g2,c124564_g2	0
GO:0033865	nucleoside bisphosphate metabolic process	biological_process	0.77582	1	1	1177	53	45663	0		1	c119853_g2
GO:0033875	ribonucleoside bisphosphate metabolic process	biological_process	0.77582	1	1	1177	53	45663	0		1	c119853_g2
GO:0034032	purine nucleoside bisphosphate metabolic process	biological_process	0.77582	1	1	1177	53	45663	0		1	c119853_g2
GO:0009098	leucine biosynthetic process	biological_process	0.77751	1	1	1177	55	45663	0		1	c106343_g1
GO:0006118	obsolete electron transport	biological_process	0.77755	1	17	1177	740	45663	9	c97700_g1,c76521_g1,c71072_g1,c105147_g1,c89162_g1,c95477_g1,c78585_g1,c80887_g1,c86033_g1	8	c113878_g1,c82153_g1,c101166_g1,c112945_g3,c109728_g3,c60433_g1,c120381_g1,c26116_g1
GO:0019083	viral transcription	biological_process	0.77764	1	1	1177	54	45663	0		1	c53383_g1
GO:0000910	cytokinesis	biological_process	0.7777	1	4	1177	193	45663	3	c113036_g2,c175122_g1,c82350_g1	1	c127252_g1
GO:0071973	bacterial-type flagellum-dependent cell motility	biological_process	0.77884	1	1	1177	51	45663	1	c13181_g1	0
GO:0000278	mitotic cell cycle	biological_process	0.77955	1	7	1177	309	45663	4	c82350_g1,c113036_g2,c175122_g1,c113123_g5	3	c29940_g1,c127252_g1,c106817_g3
GO:1903047	mitotic cell cycle process	biological_process	0.77955	1	7	1177	309	45663	4	c113123_g5,c175122_g1,c113036_g2,c82350_g1	3	c106817_g3,c127252_g1,c29940_g1
GO:0070566	adenylyltransferase activity	molecular_function	0.77991	1	1	1177	54	45663	0		1	c124023_g1
GO:0003918	DNA topoisomerase type II (ATP-hydrolyzing) activity	molecular_function	0.77995	1	1	1177	54	45663	0		1	c108535_g1
GO:0061505	DNA topoisomerase II activity	molecular_function	0.77995	1	1	1177	54	45663	0		1	c108535_g1
GO:0070206	protein trimerization	biological_process	0.7811	1	1	1177	54	45663	1	c73511_g1	0
GO:0007067	mitotic nuclear division	biological_process	0.78118	1	3	1177	139	45663	1	c113123_g5	2	c29940_g1,c106817_g3
GO:0030684	preribosome	cellular_component	0.7814	1	2	1177	105	45663	1	c74648_g1	1	c111809_g1
GO:0072594	establishment of protein localization to organelle	biological_process	0.782	1	7	1177	313	45663	4	c121737_g4,c105643_g6,c117455_g4,c51511_g1	3	c95017_g1,c86642_g1,c90196_g1
GO:0043085	positive regulation of catalytic activity	biological_process	0.78216	1	1	1177	51	45663	1	c120765_g5	0
GO:0051252	regulation of RNA metabolic process	biological_process	0.78242	1	84	1177	3276	45663	42	c117518_g3,c103192_g9,c103213_g1,c126382_g3,c103456_g1,c104968_g2,c86033_g1,c99452_g1,c175122_g1,c109580_g4,c124831_g7,c87501_g1,c55534_g1,c114364_g1,c116178_g1,c93471_g1,c113682_g1,c15720_g1,c129869_g1,c110022_g2,c130836_g1,c94162_g1,c123434_g2,c89904_g2,c121571_g3,c73511_g1,c104151_g4,c108175_g2,c113702_g1,c127009_g3,c113246_g2,c90668_g1,c90561_g1,c121737_g4,c105910_g4,c102111_g1,c157571_g1,c12…	42	c111373_g3,c107313_g6,c118960_g5,c103257_g2,c127284_g2,c126599_g1,c113117_g1,c36774_g1,c35160_g1,c118984_g2,c46648_g2,c102953_g2,c120213_g5,c99569_g1,c97379_g1,c127285_g2,c165998_g1,c126943_g1,c126295_g2,c1096_g1,c110663_g4,c90199_g1,c104063_g7,c125665_g2,c99409_g1,c89246_g1,c126521_g1,c107436_g1,c123711_g2,c110452_g2,c107872_g2,c83964_g1,c113021_g2,c104947_g1,c36409_g1,c107740_g1,c7548_g1,c88731…
GO:0008270	zinc ion binding	molecular_function	0.78377	1	63	1177	2381	45663	27	c102781_g7,c24559_g1,c128921_g1,c124017_g1,c119750_g3,c109578_g2,c110727_g1,c125239_g2,c107404_g2,c112969_g2,c53645_g1,c120172_g2,c100218_g1,c110213_g1,c74070_g1,c119387_g1,c161819_g1,c98648_g1,c90585_g1,c92203_g1,c138228_g1,c84019_g1,c113552_g1,c109945_g1,c115866_g2,c80813_g1,c90741_g1	36	c99027_g3,c115066_g2,c126757_g1,c117681_g1,c104982_g2,c43756_g1,c90631_g1,c76797_g1,c99635_g2,c1096_g1,c107385_g1,c84648_g1,c91395_g1,c97599_g1,c123136_g1,c175723_g1,c85930_g1,c104866_g1,c122371_g4,c110394_g1,c55999_g2,c82529_g1,c96967_g1,c110081_g1,c126302_g1,c111809_g1,c124342_g1,c165998_g1,c82249_g2,c108055_g1,c93831_g1,c112693_g3,c114147_g1,c94953_g1,c121751_g2,c107627_g1
GO:0031640	killing of cells of other organism	biological_process	0.78386	1	1	1177	54	45663	0		1	c105929_g1
GO:0044364	disruption of cells of other organism	biological_process	0.78386	1	1	1177	54	45663	0		1	c105929_g1
GO:0005740	mitochondrial envelope	cellular_component	0.78466	1	15	1177	697	45663	3	c105643_g6,c112965_g1,c81149_g1	12	c117152_g1,c107429_g1,c104578_g1,c86642_g1,c90196_g1,c111811_g4,c105572_g1,c118668_g3,c101451_g1,c122661_g1,c69200_g1,c26116_g1
GO:0055086	nucleobase-containing small molecule metabolic process	biological_process	0.78468	1	60	1177	2515	45663	23	c58298_g1,c114466_g1,c80640_g1,c78585_g1,c121737_g4,c90561_g1,c122451_g1,c104385_g1,c93242_g1,c55399_g1,c169030_g1,c94162_g1,c113089_g2,c74514_g1,c121130_g2,c24558_g1,c81149_g1,c86033_g1,c106683_g3,c109179_g1,c18347_g1,c122031_g2,c84733_g1	37	c107429_g1,c113071_g1,c117152_g4,c110218_g1,c26116_g1,c117152_g1,c97582_g2,c89700_g1,c122610_g1,c111117_g1,c101166_g1,c94187_g2,c107205_g3,c102577_g3,c78491_g1,c72026_g1,c69261_g1,c112255_g2,c105374_g1,c107205_g1,c123364_g1,c109638_g2,c122382_g2,c104219_g1,c104063_g7,c69200_g1,c112869_g3,c125087_g4,c119184_g1,c119853_g2,c95442_g1,c160030_g1,c107872_g2,c10365_g1,c121148_g1,c117152_g3,c101236_g1
GO:0044798	nuclear transcription factor complex	cellular_component	0.78548	1	2	1177	95	45663	0		2	c108193_g1,c126302_g1
GO:0006020	inositol metabolic process	biological_process	0.78554	1	1	1177	64	45663	0		1	c104174_g1
GO:0006531	aspartate metabolic process	biological_process	0.78594	1	1	1177	72	45663	0		1	c120706_g5
GO:0001906	cell killing	biological_process	0.78653	1	1	1177	55	45663	0		1	c105929_g1
GO:0032403	protein complex binding	molecular_function	0.78681	1	8	1177	356	45663	6	c84165_g1,c115653_g1,c124564_g2,c94386_g2,c73511_g1,c13086_g1	2	c130308_g1,c38340_g1
GO:0015996	chlorophyll catabolic process	biological_process	0.7875	1	1	1177	51	45663	0		1	c100534_g1
GO:0047746	chlorophyllase activity	molecular_function	0.7875	1	1	1177	51	45663	0		1	c100534_g1
GO:0009112	nucleobase metabolic process	biological_process	0.78781	1	20	1177	861	45663	8	c109179_g1,c84733_g1,c80640_g1,c24558_g1,c113089_g2,c94162_g1,c90561_g1,c121737_g4	12	c111117_g1,c95442_g1,c69261_g1,c94187_g2,c121148_g1,c107872_g2,c122382_g2,c105374_g1,c119184_g1,c125087_g4,c112869_g3,c110218_g1
GO:0030659	cytoplasmic vesicle membrane	cellular_component	0.78977	1	3	1177	152	45663	1	c120206_g4	2	c85930_g1,c76797_g1
GO:0016568	chromatin modification	biological_process	0.79018	1	4	1177	185	45663	3	c89262_g1,c121571_g3,c100645_g1	1	c117794_g2
GO:0006415	translational termination	biological_process	0.79031	1	1	1177	58	45663	0		1	c63372_g1
GO:0006449	regulation of translational termination	biological_process	0.79031	1	1	1177	58	45663	0		1	c63372_g1
GO:0006259	DNA metabolic process	biological_process	0.79044	1	64	1177	2489	45663	31	c108241_g7,c113095_g3,c107435_g3,c90668_g1,c122442_g3,c119457_g1,c125837_g1,c127140_g1,c56352_g1,c100504_g1,c94170_g2,c114659_g5,c113637_g4,c116868_g1,c98235_g1,c126327_g1,c87100_g1,c116185_g1,c110894_g3,c149742_g1,c108448_g2,c110218_g3,c119807_g3,c83487_g3,c95583_g1,c86033_g1,c175122_g1,c89512_g1,c117540_g1,c102269_g1,c103456_g1	33	c95492_g1,c114809_g3,c124131_g2,c93831_g1,c107431_g5,c111514_g3,c36409_g1,c95810_g1,c96478_g1,c89246_g1,c104063_g7,c108535_g1,c54607_g1,c126943_g1,c126295_g2,c75356_g1,c112693_g3,c123461_g2,c93066_g1,c118984_g2,c85934_g2,c110394_g1,c104879_g5,c126689_g3,c109911_g1,c90850_g1,c109961_g1,c126757_g1,c64605_g1,c121476_g2,c119516_g1,c120395_g1,c43756_g1
[truncated: 726 more rows]

## Sheet: Supplementary Table S4
Supplementary Table S4. Selected DEGs and DEPs in hormones and oxidoreductase biosynthesis, transport and signal transduction pathway.
[truncated: 76 more rows]

[truncated: 6 more sheets: Supplementary Table S5, Supplementary Table S6, Supplementary Table S7, Supplementary Table S8, Supplementary Table S9, Supplementary Table S10]
